# Supplementary material for: Unravelling the genetics of non-random fertilization associated with gametic incompatibility
Source: Sci Rep. 2022 Dec 24;12:22314. doi: 10.1038/s41598-022-26910-8 (PMC9789956; doi:10.1038/s41598-022-26910-8)
Supplement: Supplementary file 2 — Supplementary Table S1. [file 41598_2022_26910_MOESM2_ESM.csv]

Table S1. Transmission ratio distortion genomic regions associated with strong gametic interaction and their corresponding positional genes.
Region ID	Chromosome	Region start (bp)	Region end (bp)	Ensembl gene ID	Gene ID	Gene start (bp)	Gene end (bp)
1	1	1760810	2058539	ENSBTAG00000021997	ITSN1	1665339	1908788
1	1	1760810	2058539	ENSBTAG00000053248	bta-mir-2285bs	1727075	1727135
1	1	1760810	2058539	ENSBTAG00000008490	CRYZL1	1909498	1943914
1	1	1760810	2058539	ENSBTAG00000035175	DONSON	1942815	1954023
1	1	1760810	2058539	ENSBTAG00000008482	SON	1954230	1985068
1	1	1760810	2058539	ENSBTAG00000052933	bta-mir-6501	1978829	1978892
1	1	1760810	2058539	ENSBTAG00000009188	GART	1985522	2012383
1	1	1760810	2058539	ENSBTAG00000009187	DNAJC28	2028900	2030042
1	1	1760810	2058539	ENSBTAG00000001258	TMEM50B	2046733	2083566
1	1	1760810	2058539	ENSBTAG00000043399		2089684	2089808
1	1	1760810	2058539	ENSBTAG00000012899	IFNGR2	2098968	2124278
2	1	4204147	5147933	ENSBTAG00000049506		4868145	4868417
2	1	4204147	5147933	ENSBTAG00000049468		4913814	4914086
2	1	4204147	5147933	ENSBTAG00000051337		3966946	4169576
2	1	4204147	5147933	ENSBTAG00000017839	TIAM1	4192104	4358253
2	1	4204147	5147933	ENSBTAG00000044299	bta-mir-2284i	4288068	4288144
2	1	4204147	5147933	ENSBTAG00000046072	bta-mir-2284x	4315515	4315610
2	1	4204147	5147933	ENSBTAG00000048631		4381315	4431774
2	1	4204147	5147933	ENSBTAG00000034869	KRTAP11-1	4673635	4674514
2	1	4204147	5147933	ENSBTAG00000046804	KRTAP7-1	4736889	4737152
2	1	4204147	5147933	ENSBTAG00000015812	KRTAP8-1	4759050	4760169
2	1	4204147	5147933	ENSBTAG00000048503		4770078	4770269
2	1	4204147	5147933	ENSBTAG00000050662		4845319	4845591
2	1	4204147	5147933	ENSBTAG00000054173		4857239	4857508
2	1	4204147	5147933	ENSBTAG00000045424	U6	5108146	5108242
2	1	4204147	5147933	ENSBTAG00000052530		5173646	5173873
2	1	4204147	5147933	ENSBTAG00000052340		4925768	4926037
2	1	4204147	5147933	ENSBTAG00000044154		4957550	4957843
2	1	4204147	5147933	ENSBTAG00000051544		5195059	5195313
3	1	6844785	6910759	ENSBTAG00000004139	BACH1	6815185	6858058
4	1	10747496	11212218	ENSBTAG00000043064	U6	11236789	11236895
4	1	10747496	11212218	ENSBTAG00000000603	JAM2	10702387	10787934
4	1	10747496	11212218	ENSBTAG00000000605	ATP5PF	10690694	10698960
4	1	10747496	11212218	ENSBTAG00000019542	MRPL39	10823242	10849340
4	1	10747496	11212218	ENSBTAG00000036404	bta-mir-155	10848649	10848713
4	1	10747496	11212218	ENSBTAG00000042261	U6	10893790	10893893
5	1	14967139	14988287	No Ensembl gene ID found
6	1	18439747	18561546	ENSBTAG00000000597	TMPRSS15	18567977	18710975
7	1	20175311	20694788	ENSBTAG00000054337		20436469	20583230
7	1	20175311	20694788	ENSBTAG00000029768	bta-mir-99a	20435338	20435427
7	1	20175311	20694788	ENSBTAG00000029912		20434603	20434710
7	1	20175311	20694788	ENSBTAG00000029827	bta-mir-125b-2	20385501	20385585
7	1	20175311	20694788	ENSBTAG00000053883		20603901	20824149
8	1	23156852	23214124	ENSBTAG00000048578		23167949	23216105
9	1	27741667	27781845	No Ensembl gene ID found
10	1	33560584	33964232	ENSBTAG00000009219	CADM2	33714841	34095244
11	1	41835928	42558855	ENSBTAG00000048630	OR5AC31	42326818	42328486
11	1	41835928	42558855	ENSBTAG00000052028		42338393	42339320
11	1	41835928	42558855	ENSBTAG00000050430	OR5H28	42417314	42418243
11	1	41835928	42558855	ENSBTAG00000052415	OR5K20	42439998	42440924
11	1	41835928	42558855	ENSBTAG00000051784	OR5H33	42547339	42548863
11	1	41835928	42558855	ENSBTAG00000054232		42369229	42374903
11	1	41835928	42558855	ENSBTAG00000051584	OR5H32	42489713	42490705
11	1	41835928	42558855	ENSBTAG00000001416	GABRR3	42241399	42286990
11	1	41835928	42558855	ENSBTAG00000054488	OR5H36	42460442	42461380
11	1	41835928	42558855	ENSBTAG00000022908	OR5H30	42466127	42467104
11	1	41835928	42558855	ENSBTAG00000047147	CRYBG3	42070368	42196081
11	1	41835928	42558855	ENSBTAG00000044111	EPHA6	41409771	41994030
11	1	41835928	42558855	ENSBTAG00000048531	U6	41900214	41900320
11	1	41835928	42558855	ENSBTAG00000010091	ARL6	42010599	42049950
11	1	41835928	42558855	ENSBTAG00000015546	RIOX2	42194819	42230806
11	1	41835928	42558855	ENSBTAG00000051566	OR5H37P	42603906	42606863
11	1	41835928	42558855	ENSBTAG00000051905	OR5H31	42571919	42572848
11	1	41835928	42558855	ENSBTAG00000033437	OR5H13	42592173	42593117
13	1	45793676	45929427	ENSBTAG00000018731		45964099	45969615
13	1	45793676	45929427	ENSBTAG00000015662	IMPG2	45743519	45816098
13	1	45793676	45929427	ENSBTAG00000016932	SENP7	45816823	45988234
14	1	51164024	52154664	ENSBTAG00000006893	BBX	52133128	52430797
14	1	51164024	52154664	ENSBTAG00000046313	CCDC54	51940576	51941806
14	1	51164024	52154664	ENSBTAG00000045335	bta-mir-2286	51788402	51788474
14	1	51164024	52154664	ENSBTAG00000039575	5S_rRNA	51959902	51960016
15	1	54472852	55515620	ENSBTAG00000051495		54472880	54478166
15	1	54472852	55515620	ENSBTAG00000042390	U6	55223400	55223505
15	1	54472852	55515620	ENSBTAG00000033360		55457926	55458564
15	1	54472852	55515620	ENSBTAG00000055085		54849145	54849575
16	1	57309256	57369615	ENSBTAG00000009085	SLC35A5	57343853	57364455
16	1	57309256	57369615	ENSBTAG00000009084	ATG3	57309120	57343709
16	1	57309256	57369615	ENSBTAG00000010793	CCDC80	57364375	57478155
16	1	57309256	57369615	ENSBTAG00000011871	BTLA	57228945	57261728
17	1	64656127	64803071	ENSBTAG00000019557	NR1I2	64606698	64639471
17	1	64656127	64803071	ENSBTAG00000048057	GSK3B	64646190	64861271
17	1	64656127	64803071	ENSBTAG00000055108		64851586	64851695
18	1	72236015	72440947	ENSBTAG00000014564	XXYLT1	72326705	72499174
18	1	72236015	72440947	ENSBTAG00000054986	ACAP2	72278287	72317902
18	1	72236015	72440947	ENSBTAG00000036946	U1	72276586	72276731
18	1	72236015	72440947	ENSBTAG00000003378	ACAP2	72150081	72264225
19	1	73823946	73848784	ENSBTAG00000019514	OPA1	73771857	73856448
19	1	73823946	73848784	ENSBTAG00000016305	ATP13A4	73893640	74020388
20	1	78628574	78685368	ENSBTAG00000036372	bta-mir-28	78661458	78661543
20	1	78628574	78685368	ENSBTAG00000044001	LPP	78452386	79136219
21	1	95786030	95815627	ENSBTAG00000017490	PLD1	95742044	95963408
22	1	101358004	102217960	ENSBTAG00000055191		102245000	102245605
22	1	101358004	102217960	ENSBTAG00000044337	RNaseP_nuc	102015881	102016296
22	1	101358004	102217960	ENSBTAG00000017180	SLITRK3	102184529	102187471
22	1	101358004	102217960	ENSBTAG00000053582		101619574	101646743
22	1	101358004	102217960	ENSBTAG00000011139	BCHE	101522744	101601660
23	1	108430715	108851719	ENSBTAG00000038395		108695964	108697001
23	1	108430715	108851719	ENSBTAG00000009263	MFSD1	108706429	108732991
23	1	108430715	108851719	ENSBTAG00000014713	RARRES1	108807496	108849597
23	1	108430715	108851719	ENSBTAG00000009336	LXN	108867031	108874756
23	1	108430715	108851719	ENSBTAG00000027795	GFM1	108852511	108903175
24	1	111601492	111960854	ENSBTAG00000018465	KCNAB1	111111924	111559606
24	1	111601492	111960854	ENSBTAG00000014318	SLC33A1	111829274	111850038
24	1	111601492	111960854	ENSBTAG00000005203	C1H3orf33	111876350	111901894
24	1	111601492	111960854	ENSBTAG00000013013	GMPS	111732900	111804777
24	1	111601492	111960854	ENSBTAG00000008307	PLCH1	111945804	112167879
25	1	114112974	114213590	No Ensembl gene ID found
26	1	117226920	117641961	ENSBTAG00000023445	SIAH2	117361864	117380735
26	1	117226920	117641961	ENSBTAG00000018402	TSC22D2	117672585	117718237
26	1	117226920	117641961	ENSBTAG00000009106	EIF2A	117556623	117597952
26	1	117226920	117641961	ENSBTAG00000001331	ERICH6	117434619	117479150
26	1	117226920	117641961	ENSBTAG00000031435	SELENOT	117507281	117537602
26	1	117226920	117641961	ENSBTAG00000011267	CLRN1	117161151	117204819
26	1	117226920	117641961	ENSBTAG00000042474		117589204	117589335
26	1	117226920	117641961	ENSBTAG00000009104	SERP1	117598268	117600549
27	1	133394081	134164972	ENSBTAG00000042460	U6	133843911	133844014
27	1	133394081	134164972	ENSBTAG00000023416	PPP2R3A	133116975	133350011
27	1	133394081	134164972	ENSBTAG00000015377	EPHB1	134087026	134553600
27	1	133394081	134164972	ENSBTAG00000051032		133816587	133818863
28	1	146351590	147052697	ENSBTAG00000007039	FBXO25	146528127	146556177
28	1	146351590	147052697	ENSBTAG00000043957	TDRP	146562507	146607459
28	1	146351590	147052697	ENSBTAG00000044930	bta-mir-2289	146319945	146320018
28	1	146351590	147052697	ENSBTAG00000052513		146386643	146430178
28	1	146351590	147052697	ENSBTAG00000053000		146744680	146745833
28	1	146351590	147052697	ENSBTAG00000046447		146865776	146877553
28	1	146351590	147052697	ENSBTAG00000005503	PRMT2	146320299	146345063
28	1	146351590	147052697	ENSBTAG00000052599		146703936	146704817
28	1	146351590	147052697	ENSBTAG00000004742	RUNX1	146975141	147244722
28	1	146351590	147052697	ENSBTAG00000054155		146608203	146657899
29	1	149887149	150065342	ENSBTAG00000037616	KCNJ6	149814196	150141048
30	1	151419848	151872427	ENSBTAG00000052589		151342532	151427134
30	1	151419848	151872427	ENSBTAG00000020787	PIK3R4	151476118	151562607
30	1	151419848	151872427	ENSBTAG00000012837	COL6A6	151565699	151680026
30	1	151419848	151872427	ENSBTAG00000049122	COL6A5	151788694	151939725
31	1	152989525	153719617	ENSBTAG00000051065		153215080	153217247
31	1	152989525	153719617	ENSBTAG00000003916	DPH3	153260324	153266600
31	1	152989525	153719617	ENSBTAG00000053091		153261644	153265490
31	1	152989525	153719617	ENSBTAG00000004891	OXNAD1	153274404	153318611
31	1	152989525	153719617	ENSBTAG00000030593		153335376	153514351
31	1	152989525	153719617	ENSBTAG00000051752		153472750	153543136
31	1	152989525	153719617	ENSBTAG00000000502	DAZL	153640084	153663068
31	1	152989525	153719617	ENSBTAG00000054674	U6	153675751	153675857
31	1	152989525	153719617	ENSBTAG00000048450	bta-mir-2285ao-2	152962179	152962240
31	1	152989525	153719617	ENSBTAG00000008240	GALNT15	153179306	153226107
32	1	154862485	155088570	No Ensembl gene ID found
12	1	157101719	157120708	ENSBTAG00000013806	EFHB	157125001	157190548
33	2	112110	315988	ENSBTAG00000010051	LGSN	315119	382536
34	2	4846862	5707903	ENSBTAG00000053245	bta-mir-2285aa	5273102	5273163
34	2	4846862	5707903	ENSBTAG00000038275	CYP27C1	5297022	5319408
34	2	4846862	5707903	ENSBTAG00000034949		5413002	5413394
34	2	4846862	5707903	ENSBTAG00000020777	ERCC3	5248748	5279066
34	2	4846862	5707903	ENSBTAG00000050571		4802710	4804428
34	2	4846862	5707903	ENSBTAG00000006262	LIMS2	4842239	4887427
34	2	4846862	5707903	ENSBTAG00000006261	GPR17	4872953	4878988
34	2	4846862	5707903	ENSBTAG00000039803	MYO7B	4886912	4990264
34	2	4846862	5707903	ENSBTAG00000021172	IWS1	5031102	5057954
34	2	4846862	5707903	ENSBTAG00000018275		5082629	5083828
34	2	4846862	5707903	ENSBTAG00000003950	PROC	5102165	5112861
34	2	4846862	5707903	ENSBTAG00000004216	MAP3K2	5199357	5234002
34	2	4846862	5707903	ENSBTAG00000019177	BIN1	5418420	5475051
34	2	4846862	5707903	ENSBTAG00000045010	bta-mir-2350	5466022	5466097
34	2	4846862	5707903	ENSBTAG00000049565		5490018	5491659
34	2	4846862	5707903	ENSBTAG00000017214		5580308	5583221
34	2	4846862	5707903	ENSBTAG00000000266	NAB1	5634458	5683747
35	2	28668378	28865590	ENSBTAG00000051496		28832633	28852911
36	2	35973289	36338853	ENSBTAG00000054546		36066547	36068532
36	2	35973289	36338853	ENSBTAG00000009080	ITGB6	36097616	36247251
36	2	35973289	36338853	ENSBTAG00000005180	RBMS1	35855477	36075061
36	2	35973289	36338853	ENSBTAG00000047240		36028625	36028888
36	2	35973289	36338853	ENSBTAG00000032515	PLA2R1	36271243	36405254
37	2	39170548	39386937	ENSBTAG00000054211		39370481	39375220
38	2	45279149	46147458	ENSBTAG00000039731	RND3	45698139	45719676
39	2	75132530	75669042	ENSBTAG00000050710		75111884	75113317
40	2	77301098	77462304	ENSBTAG00000051403		77262460	77263098
41	2	81340930	81677503	ENSBTAG00000050761		81579205	81579335
42	2	86753552	87800593	ENSBTAG00000050259	U6	86852752	86852858
42	2	86753552	87800593	ENSBTAG00000016334	SATB2	87843246	88046645
42	2	86753552	87800593	ENSBTAG00000042810	U6	87598682	87598784
42	2	86753552	87800593	ENSBTAG00000044950	U6	87653753	87653851
42	2	86753552	87800593	ENSBTAG00000044781	5S_rRNA	87144342	87144446
43	2	96522838	97027543	ENSBTAG00000020527	IDH1	96510261	96532002
43	2	96522838	97027543	ENSBTAG00000052262	bta-mir-2285ax-2	96489791	96489850
43	2	96522838	97027543	ENSBTAG00000055312		96551552	96557130
43	2	96522838	97027543	ENSBTAG00000002177	PIKFYVE	96557844	96625577
43	2	96522838	97027543	ENSBTAG00000052197		97071340	97073823
43	2	96522838	97027543	ENSBTAG00000002180		96639050	96641189
43	2	96522838	97027543	ENSBTAG00000011992	PTH2R	96667717	96752328
43	2	96522838	97027543	ENSBTAG00000047386	U6	97044648	97044753
45	2	120876468	121188721	ENSBTAG00000027159	ZBTB8OS	120987011	120998937
45	2	120876468	121188721	ENSBTAG00000018199	ZBTB8A	121015835	121076671
45	2	120876468	121188721	ENSBTAG00000046862	MARCKSL1	121223027	121225422
45	2	120876468	121188721	ENSBTAG00000005904	RBBP4	120969745	120986234
45	2	120876468	121188721	ENSBTAG00000020652	TSSK3	121199686	121201566
45	2	120876468	121188721	ENSBTAG00000037902	FAM229A	121201977	121202927
45	2	120876468	121188721	ENSBTAG00000046044		121130303	121145458
45	2	120876468	121188721	ENSBTAG00000020655	BSDC1	121176081	121199884
45	2	120876468	121188721	ENSBTAG00000018067	S100PBP	120815271	120849384
45	2	120876468	121188721	ENSBTAG00000018065	YARS1	120849154	120881261
45	2	120876468	121188721	ENSBTAG00000018062	KIAA1522	120883700	120910058
45	2	120876468	121188721	ENSBTAG00000012698	HDAC1	121225584	121257548
45	2	120876468	121188721	ENSBTAG00000026684	SYNC	120951772	120969740
44	2	121440573	121598191	ENSBTAG00000019486	CLDN12	121402133	121416389
44	2	121440573	121598191	ENSBTAG00000026788	SHOX	121446978	121458374
44	2	121440573	121598191	ENSBTAG00000054661	bta-mir-2887-1	121575106	121575160
44	2	121440573	121598191	ENSBTAG00000051364		121569848	121575674
46	2	123147211	123446559	No Ensembl gene ID found
47	2	125665174	125872239	ENSBTAG00000007554	IFI6	125662055	125665793
47	2	125665174	125872239	ENSBTAG00000011784	FGR	125688547	125709381
47	2	125665174	125872239	ENSBTAG00000002505	GPR3	125893878	125894870
47	2	125665174	125872239	ENSBTAG00000019614	FAM76A	125604197	125635148
47	2	125665174	125872239	ENSBTAG00000018374	WASF2	125814828	125890887
47	2	125665174	125872239	ENSBTAG00000052426	U6	125855668	125855774
47	2	125665174	125872239	ENSBTAG00000037456	AHDC1	125759503	125780816
47	2	125665174	125872239	ENSBTAG00000010254	MAP3K6	125921162	125934238
47	2	125665174	125872239	ENSBTAG00000019728	CD164L2	125905989	125909985
48	2	128295011	128564556	ENSBTAG00000019791	GRHL3	128563987	128600189
48	2	128295011	128564556	ENSBTAG00000010278	STPG1	128500788	128561411
48	2	128295011	128564556	ENSBTAG00000013772	SRRM1	128253260	128282672
48	2	128295011	128564556	ENSBTAG00000013048	NIPAL3	128445501	128496459
48	2	128295011	128564556	ENSBTAG00000054645		128245546	128251636
48	2	128295011	128564556	ENSBTAG00000012604	NCMAP	128320578	128334929
48	2	128295011	128564556	ENSBTAG00000017452	RCAN3	128388785	128422500
49	2	131123497	131418059	ENSBTAG00000002977	ECE1	131324608	131449347
49	2	131123497	131418059	ENSBTAG00000008952	RAP1GAP	131095681	131165889
49	2	131123497	131418059	ENSBTAG00000008951	ALPL	131181416	131245100
49	2	131123497	131418059	ENSBTAG00000042825	U6	131203436	131203543
49	2	131123497	131418059	ENSBTAG00000006940	USP48	131012510	131085750
50	2	135837259	135857123	ENSBTAG00000008510	FBXO42	135783522	135863766
50	2	135837259	135857123	ENSBTAG00000014221	CPLANE2	135877622	135881588
50	2	135837259	135857123	ENSBTAG00000005670	ARHGEF19	135893247	135911229
51	3	1458456	1926835	ENSBTAG00000024534	POU2F1	1280068	1481060
51	3	1458456	1926835	ENSBTAG00000008652	STYXL2	1605719	1673362
51	3	1458456	1926835	ENSBTAG00000049336		1633992	1634267
51	3	1458456	1926835	ENSBTAG00000009148	GPA33	1675900	1728605
51	3	1458456	1926835	ENSBTAG00000016550	MAEL	1829693	1886128
51	3	1458456	1926835	ENSBTAG00000019497	ILDR2	1903037	1970272
51	3	1458456	1926835	ENSBTAG00000050910		1943005	1967400
51	3	1458456	1926835	ENSBTAG00000051301		1944383	1947012
52	3	4475776	4692598	ENSBTAG00000044756	5S_rRNA	4460507	4460603
52	3	4475776	4692598	ENSBTAG00000054238		4476765	4481112
53	3	13623577	14037138	ENSBTAG00000012348	LRRC71	13925709	13938001
53	3	13623577	14037138	ENSBTAG00000003054	INSRR	13991619	14008734
53	3	13623577	14037138	ENSBTAG00000024470	SH2D2A	14027673	14037569
53	3	13623577	14037138	ENSBTAG00000049232		13615351	13618151
53	3	13623577	14037138	ENSBTAG00000008649	ETV3	13730370	13744313
53	3	13623577	14037138	ENSBTAG00000000861	ETV3L	13767022	13773423
53	3	13623577	14037138	ENSBTAG00000012361	ARHGEF11	13871481	13922860
53	3	13623577	14037138	ENSBTAG00000012405	PEAR1	13938873	13959672
53	3	13623577	14037138	ENSBTAG00000003060	NTRK1	13971853	13989966
53	3	13623577	14037138	ENSBTAG00000039793	HDGF	14082643	14098646
53	3	13623577	14037138	ENSBTAG00000000608	PRCC	14042676	14070433
54	3	15926791	16015122	ENSBTAG00000048336		16010350	16011223
54	3	15926791	16015122	ENSBTAG00000007517	CHRNB2	16000297	16010188
54	3	15926791	16015122	ENSBTAG00000052918		16011731	16013493
54	3	15926791	16015122	ENSBTAG00000011881	TDRD10	16032551	16081469
54	3	15926791	16015122	ENSBTAG00000048725		15970920	15971978
54	3	15926791	16015122	ENSBTAG00000018249	KCNN3	15725419	15891605
54	3	15926791	16015122	ENSBTAG00000007515	UBE2Q1	16022438	16032162
54	3	15926791	16015122	ENSBTAG00000007519	ADAR	15968147	15994363
55	3	20458172	20924090	ENSBTAG00000032456	H2AC21	20724190	20724582
55	3	20458172	20924090	ENSBTAG00000012496	MTMR11	20672618	20680889
55	3	20458172	20924090	ENSBTAG00000012495	SF3B4	20681758	20685817
55	3	20458172	20924090	ENSBTAG00000032453	H4C14	20750777	20767701
55	3	20458172	20924090	ENSBTAG00000038476	H2AC18	20758497	20763522
55	3	20458172	20924090	ENSBTAG00000040098	H2AC20	20720417	20725138
55	3	20458172	20924090	ENSBTAG00000016730	ANP32E	20409567	20423408
55	3	20458172	20924090	ENSBTAG00000001599	SV2A	20696426	20710108
55	3	20458172	20924090	ENSBTAG00000006050	BOLA1	20713195	20714518
55	3	20458172	20924090	ENSBTAG00000001586	OTUD7B	20611449	20666228
55	3	20458172	20924090	ENSBTAG00000037565		20825101	20863751
55	3	20458172	20924090	ENSBTAG00000050122		20724732	20748213
55	3	20458172	20924090	ENSBTAG00000046003	H2AC19	20746488	20747479
55	3	20458172	20924090	ENSBTAG00000032455	H2BC18	20779441	20779821
55	3	20458172	20924090	ENSBTAG00000008592	FCGR1A	20802181	20811180
55	3	20458172	20924090	ENSBTAG00000022741	MGC134040	20915637	20929152
55	3	20458172	20924090	ENSBTAG00000050881	H3C13	20777927	20778340
55	3	20458172	20924090	ENSBTAG00000004852	PLEKHO1	20475129	20485097
55	3	20458172	20924090	ENSBTAG00000020635	VPS45	20490334	20556989
56	3	27601047	29246450	ENSBTAG00000006295	TSHB	28308795	28314030
56	3	27601047	29246450	ENSBTAG00000011548	AMPD1	28641073	28658760
56	3	27601047	29246450	ENSBTAG00000012194	DENND2C	28661323	28753483
56	3	27601047	29246450	ENSBTAG00000007446	NGF	27948940	28007027
56	3	27601047	29246450	ENSBTAG00000016705	BCAS2	28755534	28769812
56	3	27601047	29246450	ENSBTAG00000048546		28230735	28238668
56	3	27601047	29246450	ENSBTAG00000015961	TSPAN2	28254062	28339667
56	3	27601047	29246450	ENSBTAG00000005788	VANGL1	27624363	27677204
56	3	27601047	29246450	ENSBTAG00000032071	SYCP1	28332011	28486280
56	3	27601047	29246450	ENSBTAG00000046797	NRAS	28614965	28624861
56	3	27601047	29246450	ENSBTAG00000048431		28765542	28765868
56	3	27601047	29246450	ENSBTAG00000055125		29168528	29190783
56	3	27601047	29246450	ENSBTAG00000000678	CSDE1	28579009	28614809
56	3	27601047	29246450	ENSBTAG00000015977	SIKE1	28556518	28562488
56	3	27601047	29246450	ENSBTAG00000051930	U6	28431156	28431262
56	3	27601047	29246450	ENSBTAG00000001499	TRIM33	28837852	28977392
56	3	27601047	29246450	ENSBTAG00000011500	CASQ2	27540536	27611173
56	3	27601047	29246450	ENSBTAG00000032057		28514070	28514381
56	3	27601047	29246450	ENSBTAG00000018881	SYT6	29231274	29297466
56	3	27601047	29246450	ENSBTAG00000043353	7SK	28470504	28470807
57	3	31033792	31065749	No Ensembl gene ID found
58	3	38963962	38984858	ENSBTAG00000015180		38980463	38982152
59	3	42080262	42229337	ENSBTAG00000019029	DPH5	42259115	42299418
59	3	42080262	42229337	ENSBTAG00000005990	S1PR1	42027458	42039822
60	3	48766307	48893311	ENSBTAG00000048808		48875067	48880791
60	3	48766307	48893311	ENSBTAG00000044378	U6	48939774	48939879
60	3	48766307	48893311	ENSBTAG00000049865		48839181	48862765
61	3	52506247	52598273	ENSBTAG00000005938	BARHL2	52530347	52537415
62	3	53964695	54872738	ENSBTAG00000043876	U2	54434907	54435071
62	3	53964695	54872738	ENSBTAG00000014529	GBP4	54451265	54507578
62	3	53964695	54872738	ENSBTAG00000048959		53907632	53926336
62	3	53964695	54872738	ENSBTAG00000017670		54901260	54983375
62	3	53964695	54872738	ENSBTAG00000038938	GBP2	54409369	54433538
62	3	53964695	54872738	ENSBTAG00000024272		54620770	54626951
62	3	53964695	54872738	ENSBTAG00000002416		54790812	54882110
62	3	53964695	54872738	ENSBTAG00000031186	GBP6	54583803	54594324
62	3	53964695	54872738	ENSBTAG00000001143		54148968	54165067
62	3	53964695	54872738	ENSBTAG00000014857		54009526	54035069
62	3	53964695	54872738	ENSBTAG00000038233		54715932	54782223
62	3	53964695	54872738	ENSBTAG00000015060	GBP5	54094947	54111586
62	3	53964695	54872738	ENSBTAG00000037634		54187433	54276697
62	3	53964695	54872738	ENSBTAG00000038576	GBP6	54043364	54062086
63	3	61775859	62225577	No Ensembl gene ID found
64	3	63776878	64058308	ENSBTAG00000043424	U6	63934323	63934428
65	3	68508314	68534718	ENSBTAG00000053587		68318239	68570134
66	3	81048557	81245344	ENSBTAG00000040268	UBE2U	81244951	81315175
66	3	81048557	81245344	ENSBTAG00000016455	CACHD1	80788175	81022967
67	3	85492391	85526398	No Ensembl gene ID found
68	3	89722429	89888858	ENSBTAG00000011640	PLPP3	89608083	89696904
69	3	91322522	91343250	ENSBTAG00000016990	USP24	91131528	91284630
69	3	91322522	91343250	ENSBTAG00000046583	TMEM61	91331869	91344823
69	3	91322522	91343250	ENSBTAG00000013241	BSND	91312841	91324220
70	3	94911091	95291661	ENSBTAG00000002451	TTC39A	94953364	95003162
70	3	94911091	95291661	ENSBTAG00000011059	CDKN2C	95337691	95342769
70	3	94911091	95291661	ENSBTAG00000009674	C3H1orf185	95140835	95186049
70	3	94911091	95291661	ENSBTAG00000005542	EPS15	94802846	94942191
70	3	94911091	95291661	ENSBTAG00000054545	RNF11	95012096	95059039
71	3	101763879	101853976	ENSBTAG00000045144	bta-mir-2414	101721202	101721275
71	3	101763879	101853976	ENSBTAG00000048886		101855023	101855403
71	3	101763879	101853976	ENSBTAG00000015559	ERI3	101700924	101832084
71	3	101763879	101853976	ENSBTAG00000005912	DMAP1	101832496	101841691
72	3	103816557	104494278	ENSBTAG00000052150		103807698	103824835
72	3	103816557	104494278	ENSBTAG00000007194	GUCA2B	104021061	104024316
72	3	103816557	104494278	ENSBTAG00000049296		104109103	104325767
72	3	103816557	104494278	ENSBTAG00000020745	HIVEP3	104538208	104671493
72	3	103816557	104494278	ENSBTAG00000017502	RIMKLA	103775476	103807656
72	3	103816557	104494278	ENSBTAG00000053979		104475204	104501637
72	3	103816557	104494278	ENSBTAG00000015887	FOXJ3	103880098	104004083
72	3	103816557	104494278	ENSBTAG00000007195	GUCA2A	104015403	104017508
73	3	115276922	115336808	ENSBTAG00000016504	AGAP1	115044731	115604936
74	4	5372880	5395651	ENSBTAG00000017086	GRB10	5106065	5327013
74	4	5372880	5395651	ENSBTAG00000020869	DDC	5336436	5441308
75	4	8834043	9818598	ENSBTAG00000052341		9008324	9144825
75	4	8834043	9818598	ENSBTAG00000045617	MTERF1	9247873	9254862
75	4	8834043	9818598	ENSBTAG00000001571	LRRD1	9488265	9504398
75	4	8834043	9818598	ENSBTAG00000002750	KRIT1	9528416	9567814
75	4	8834043	9818598	ENSBTAG00000007442	AKAP9	9333128	9455572
75	4	8834043	9818598	ENSBTAG00000001992	CYP51A1	9459764	9476713
75	4	8834043	9818598	ENSBTAG00000048169		9704065	9704457
75	4	8834043	9818598	ENSBTAG00000034905	TMBIM7	9735071	9765541
75	4	8834043	9818598	ENSBTAG00000034936	ANKIB1	9624288	9725826
75	4	8834043	9818598	ENSBTAG00000051645		9664779	9666083
75	4	8834043	9818598	ENSBTAG00000048337		8769961	8811475
75	4	8834043	9818598	ENSBTAG00000024431	PEX1	9789227	9870626
75	4	8834043	9818598	ENSBTAG00000030095	bta-mir-584-5	9736854	9736948
75	4	8834043	9818598	ENSBTAG00000021996	GATAD1	9764439	9772218
76	4	13203146	13695387	ENSBTAG00000044544	SNORA70	13669967	13670098
76	4	13203146	13695387	ENSBTAG00000003773	SLC25A13	13462646	13692192
76	4	13203146	13695387	ENSBTAG00000027134	DYNC1I1	13061840	13440805
76	4	13203146	13695387	ENSBTAG00000035660		13707135	13707455
77	4	15802602	15929105	ENSBTAG00000043805	5S_rRNA	15943455	15943556
77	4	15802602	15929105	ENSBTAG00000047004	UMAD1	15734909	15991563
77	4	15802602	15929105	ENSBTAG00000044405	U6	15852947	15853005
78	4	21062142	21255897	No Ensembl gene ID found
79	4	26349933	26397933	ENSBTAG00000014074	SNX13	26324012	26469689
80	4	30511082	31019317	ENSBTAG00000004976	CDCA7L	30692956	30904166
80	4	30511082	31019317	ENSBTAG00000013078	DNAH11	30324683	30693265
80	4	30511082	31019317	ENSBTAG00000015539	RAPGEF5	30909069	31143356
81	4	34321304	34714146	ENSBTAG00000050375	U6	34689758	34689864
82	4	38577587	38606134	ENSBTAG00000020569	CACNA2D1	38152730	38673177
83	4	46152548	47085531	ENSBTAG00000009207	KMT2E	46202241	46292635
83	4	46152548	47085531	ENSBTAG00000047286		46337363	46340362
83	4	46152548	47085531	ENSBTAG00000000189	LHFPL3	45537952	46117403
83	4	46152548	47085531	ENSBTAG00000002175	SRPK2	46296970	46536298
83	4	46152548	47085531	ENSBTAG00000008302	RINT1	46646922	46670543
83	4	46152548	47085531	ENSBTAG00000053355	EFCAB10	46670649	46685149
83	4	46152548	47085531	ENSBTAG00000002037	ATXN7L1	46703819	46757682
83	4	46152548	47085531	ENSBTAG00000049733	ATXN7L1	46833351	46955175
83	4	46152548	47085531	ENSBTAG00000021365	CDHR3	47031326	47099902
83	4	46152548	47085531	ENSBTAG00000044548	bta-mir-2284b	47094216	47094286
83	4	46152548	47085531	ENSBTAG00000053913		46384653	46384898
83	4	46152548	47085531	ENSBTAG00000007743	PUS7	46586617	46640231
84	4	51576528	51708061	ENSBTAG00000004072	CAPZA2	51491712	51546693
84	4	51576528	51708061	ENSBTAG00000006161	MET	51622340	51735652
85	4	57463787	57574809	ENSBTAG00000004398	IMMP2L	56808963	57722182
86	4	58996109	59052090	No Ensembl gene ID found
87	4	60730925	60760468	ENSBTAG00000018119	AOAH	60544208	60732292
87	4	60730925	60760468	ENSBTAG00000009218	ANLN	60772368	60825953
88	4	63223351	63785840	ENSBTAG00000006528	BBS9	63255358	63708251
88	4	63223351	63785840	ENSBTAG00000044971		63624165	63624249
88	4	63223351	63785840	ENSBTAG00000055285		63730458	63732922
88	4	63223351	63785840	ENSBTAG00000032598	RP9	63733826	63746286
88	4	63223351	63785840	ENSBTAG00000052846		63764945	63768770
88	4	63223351	63785840	ENSBTAG00000016709	NT5C3A	63788270	63807500
88	4	63223351	63785840	ENSBTAG00000016707	FKBP9	63812248	63854573
88	4	63223351	63785840	ENSBTAG00000051837	U6	63310162	63310268
89	4	68147701	68586254	ENSBTAG00000019020	TAX1BP1	68323940	68407181
89	4	68147701	68586254	ENSBTAG00000001036	HIBADH	68473794	68614954
89	4	68147701	68586254	ENSBTAG00000019024	JAZF1	67992971	68321145
89	4	68147701	68586254	ENSBTAG00000043287		68490451	68490521
90	4	71173357	72155832	ENSBTAG00000015326	GSDME	71088326	71192446
90	4	71173357	72155832	ENSBTAG00000015303	MPP6	71173805	71303589
90	4	71173357	72155832	ENSBTAG00000010609	STK31	71959160	72031056
90	4	71173357	72155832	ENSBTAG00000018064	FAM221A	72036169	72059949
90	4	71173357	72155832	ENSBTAG00000007136	ADAM22	72076430	72308387
90	4	71173357	72155832	ENSBTAG00000024334		72118023	72118502
90	4	71173357	72155832	ENSBTAG00000004503	NPY	71616842	71623983
91	4	104072011	104521615	ENSBTAG00000051724		104316587	104452633
91	4	104072011	104521615	ENSBTAG00000021761	BRAF	104027627	104194547
91	4	104072011	104521615	ENSBTAG00000052905	5S_rRNA	104093143	104093261
91	4	104072011	104521615	ENSBTAG00000005285	MRPS33	104264742	104273391
92	4	106536219	106803445	ENSBTAG00000018158	TMEM139	106672135	106677453
92	4	106536219	106803445	ENSBTAG00000018159	CASP2	106677710	106696081
92	4	106536219	106803445	ENSBTAG00000009182	CLCN1	106700966	106738430
92	4	106536219	106803445	ENSBTAG00000009839	GSTK1	106651014	106656121
92	4	106536219	106803445	ENSBTAG00000017970	ZYX	106775572	106788374
92	4	106536219	106803445	ENSBTAG00000006359	EPHA1	106788865	106804335
92	4	106536219	106803445	ENSBTAG00000050328	TAS2R60	106849751	106850704
92	4	106536219	106803445	ENSBTAG00000009418	FAM131B	106740881	106749085
92	4	106536219	106803445	ENSBTAG00000006655	PIP	106481178	106491369
92	4	106536219	106803445	ENSBTAG00000050494		106506468	106513124
92	4	106536219	106803445	ENSBTAG00000054827	TAS2R39	106575613	106579350
92	4	106536219	106803445	ENSBTAG00000040040	TAS2R40	106631620	106633622
93	5	188212	210518	No Ensembl gene ID found
94	5	15704627	16082425	ENSBTAG00000011153	MGAT4C	15662678	15743168
95	5	24243301	24445693	ENSBTAG00000014375	TMCC3	24306913	24595494
95	5	24243301	24445693	ENSBTAG00000004484	CEP83	24070404	24345243
96	5	41014635	41337074	ENSBTAG00000043962	SLC2A13	40812848	41331737
97	5	45382488	46770422	ENSBTAG00000012529	IFNG	45624462	45629336
97	5	45382488	46770422	ENSBTAG00000053087		46529364	46581342
97	5	45382488	46770422	ENSBTAG00000015395		45526671	45531263
97	5	45382488	46770422	ENSBTAG00000007256	DYRK2	46121140	46131988
97	5	45382488	46770422	ENSBTAG00000015407	IL22	45523409	45529263
97	5	45382488	46770422	ENSBTAG00000009939	CAND1	46494871	46529168
97	5	45382488	46770422	ENSBTAG00000052655	IL26	45548436	45562759
97	5	45382488	46770422	ENSBTAG00000019738	MDM1	45446653	45475170
98	5	49122319	49458833	ENSBTAG00000017465	GNS	49053812	49103597
98	5	49122319	49458833	ENSBTAG00000026962	XPOT	49320765	49468018
98	5	49122319	49458833	ENSBTAG00000017401	TBK1	49272465	49315761
98	5	49122319	49458833	ENSBTAG00000052994	bta-mir-2285f-1	49300788	49300857
98	5	49122319	49458833	ENSBTAG00000047273	5S_rRNA	49220271	49220397
98	5	49122319	49458833	ENSBTAG00000013486	C5H12orf66	49488842	49511314
98	5	49122319	49458833	ENSBTAG00000051013	RASSF3	49114394	49190776
98	5	49122319	49458833	ENSBTAG00000018861	C5H12orf56	49376642	49456410
99	5	60261775	60754320	ENSBTAG00000016271	SNRPF	60214476	60222722
99	5	60261775	60754320	ENSBTAG00000016275	AMDHD1	60255971	60270687
99	5	60261775	60754320	ENSBTAG00000016276	HAL	60276265	60299590
99	5	60261775	60754320	ENSBTAG00000001509	ELK3	60480235	60548556
99	5	60261775	60754320	ENSBTAG00000001510	CDK17	60554135	60664570
99	5	60261775	60754320	ENSBTAG00000016274	CCDC38	60222922	60248210
99	5	60261775	60754320	ENSBTAG00000015792	CFAP54	60796779	61065110
99	5	60261775	60754320	ENSBTAG00000052520		60792488	60800112
99	5	60261775	60754320	ENSBTAG00000016415	LTA4H	60305573	60336225
99	5	60261775	60754320	ENSBTAG00000002251		60753106	60789924
100	5	67163241	67484582	ENSBTAG00000006013	NT5DC3	67451740	67511409
100	5	67163241	67484582	ENSBTAG00000027899		67513228	67590364
100	5	67163241	67484582	ENSBTAG00000006010	STAB2	67273124	67445234
101	5	69546442	69734613	ENSBTAG00000004781	POLR3B	69721989	69837859
101	5	69546442	69734613	ENSBTAG00000002127	TCP11L2	69672951	69713610
101	5	69546442	69734613	ENSBTAG00000010457	NUAK1	69476203	69552137
101	5	69546442	69734613	ENSBTAG00000011913	CKAP4	69631578	69639265
102	5	76209128	76386911	ENSBTAG00000000606	SYT10	76301501	76417740
103	5	78616701	78798040	ENSBTAG00000019373	CAPRIN2	78798259	78840817
103	5	78616701	78798040	ENSBTAG00000001161	SINHCAF	78658638	78688163
103	5	78616701	78798040	ENSBTAG00000020315	DENND5B	78374551	78590351
104	5	82019364	82108261	ENSBTAG00000006372	KLHL42	82047183	82063595
104	5	82019364	82108261	ENSBTAG00000006369	MRPS35	82081715	82125299
104	5	82019364	82108261	ENSBTAG00000053881		82015976	82016151
104	5	82019364	82108261	ENSBTAG00000004283	PPFIBP1	82135506	82342855
104	5	82019364	82108261	ENSBTAG00000030622	MANSC4	82070566	82077399
104	5	82019364	82108261	ENSBTAG00000022083	REP15	82133898	82134596
105	5	86780274	87948412	ENSBTAG00000001673	C2CD5	87691740	87783526
105	5	86780274	87948412	ENSBTAG00000005833	ETNK1	87560456	87610028
105	5	86780274	87948412	ENSBTAG00000000593	ST8SIA1	87876155	88043505
106	5	90614585	90688420	ENSBTAG00000017571	PLEKHA5	90600602	90862839
107	5	92664430	92737305	No Ensembl gene ID found
108	5	104098481	104205276	ENSBTAG00000004208	PLEKHG6	104037216	104055041
108	5	104098481	104205276	ENSBTAG00000012265	VWF	104221024	104345680
108	5	104098481	104205276	ENSBTAG00000014764	CD9	104123609	104159392
109	5	110266081	110374950	ENSBTAG00000005936	DMC1	110197351	110230629
109	5	110266081	110374950	ENSBTAG00000048693		110251653	110270520
109	5	110266081	110374950	ENSBTAG00000010573	FAM227A	110270350	110287563
109	5	110266081	110374950	ENSBTAG00000006588	CBY1	110294844	110304271
109	5	110266081	110374950	ENSBTAG00000010157	TOMM22	110314071	110316041
109	5	110266081	110374950	ENSBTAG00000048930	U6	110266110	110266216
109	5	110266081	110374950	ENSBTAG00000003693	SUN2	110358967	110377270
109	5	110266081	110374950	ENSBTAG00000049822	DNAL4	110402429	110414622
109	5	110266081	110374950	ENSBTAG00000000109	NPTXR	110424099	110445709
109	5	110266081	110374950	ENSBTAG00000010324	GTPBP1	110334791	110358382
110	5	112799743	112885057	ENSBTAG00000047629		112745122	112755777
110	5	112799743	112885057	ENSBTAG00000004488	MEI1	112755748	112811605
110	5	112799743	112885057	ENSBTAG00000043521	SNORA70	112812536	112812670
110	5	112799743	112885057	ENSBTAG00000021173	CCDC134	112813754	112828982
110	5	112799743	112885057	ENSBTAG00000014265	SREBF2	112832407	112890177
110	5	112799743	112885057	ENSBTAG00000029975	bta-mir-33a	112884574	112884642
110	5	112799743	112885057	ENSBTAG00000051879	SHISA8	112892748	112897623
110	5	112799743	112885057	ENSBTAG00000026489	TNFRSF13C	112905857	112907803
110	5	112799743	112885057	ENSBTAG00000009956	CENPM	112916658	112928741
111	5	114007916	114030398	ENSBTAG00000001708	TTLL12	113942509	113959663
111	5	114007916	114030398	ENSBTAG00000011275	SCUBE1	113976803	114102640
112	5	118337020	118483186	ENSBTAG00000051431		118290549	118465791
112	5	118337020	118483186	ENSBTAG00000022986	TAFA5	118304835	118480508
113	6	641261	670124	No Ensembl gene ID found
114	6	5857664	6135571	ENSBTAG00000010350	USP53	6014820	6054142
114	6	5857664	6135571	ENSBTAG00000024888	PDE5A	5745779	5894011
114	6	5857664	6135571	ENSBTAG00000017045	FABP2	5970114	5973346
114	6	5857664	6135571	ENSBTAG00000048273	C6H4orf3	6006538	6012855
114	6	5857664	6135571	ENSBTAG00000028980	5S_rRNA	6096389	6096502
114	6	5857664	6135571	ENSBTAG00000002574	MYOZ2	6097581	6135997
115	6	7511458	7537167	No Ensembl gene ID found
116	6	10982093	11218955	ENSBTAG00000004574	UGT8	10925712	11037983
116	6	10982093	11218955	ENSBTAG00000050010		11101042	11101311
116	6	10982093	11218955	ENSBTAG00000052840		11071447	11074961
117	6	18917944	18955466	ENSBTAG00000004227	TBCK	18864621	19072435
118	6	21891592	21941692	ENSBTAG00000040088	SLC9B2	21792500	21851763
118	6	21891592	21941692	ENSBTAG00000009673	SLC9B1	21861338	21928497
118	6	21891592	21941692	ENSBTAG00000027630	CISD2	21963110	21976377
119	6	37658435	37736960	No Ensembl gene ID found
120	6	41069430	41855601	ENSBTAG00000047743	KCNIP4	40250033	41576485
121	6	52097853	52250315	No Ensembl gene ID found
122	6	56862420	57118257	ENSBTAG00000006643	C6H4orf19	56850591	56929149
122	6	56862420	57118257	ENSBTAG00000004329	RELL1	56945688	57025931
122	6	56862420	57118257	ENSBTAG00000001491	NWD2	56608259	56846294
122	6	56862420	57118257	ENSBTAG00000005773	PGM2	57145040	57182331
122	6	56862420	57118257	ENSBTAG00000053088		57097792	57100060
123	6	59082888	59192501	ENSBTAG00000049934		59091217	59098764
123	6	59082888	59192501	ENSBTAG00000000175	N4BP2	59106229	59159354
123	6	59082888	59192501	ENSBTAG00000049669		59181761	59182783
123	6	59082888	59192501	ENSBTAG00000013451	RHOH	59202154	59250253
124	6	62379629	62451191	No Ensembl gene ID found
125	6	67159719	67516417	ENSBTAG00000004888	SLC10A4	67165376	67171369
125	6	67159719	67516417	ENSBTAG00000004886	ZAR1	67172309	67176434
125	6	67159719	67516417	ENSBTAG00000021963	SLAIN2	67048510	67117951
125	6	67159719	67516417	ENSBTAG00000010611	OCIAD1	67496284	67519221
125	6	67159719	67516417	ENSBTAG00000001839	OCIAD2	67528050	67539862
125	6	67159719	67516417	ENSBTAG00000000137	FRYL	67179392	67325259
125	6	67159719	67516417	ENSBTAG00000032728	5S_rRNA	67317831	67317953
126	6	68932250	69216812	ENSBTAG00000020653	FIP1L1	68940818	69005828
126	6	68932250	69216812	ENSBTAG00000020658	LNX1	69006787	69194162
126	6	68932250	69216812	ENSBTAG00000020648	SCFD2	68538960	68936021
127	6	75066889	75102649	No Ensembl gene ID found
128	6	79227705	80285424	ENSBTAG00000054580		79182071	79182850
128	6	79227705	80285424	ENSBTAG00000024826	TECRL	79787721	79930192
128	6	79227705	80285424	ENSBTAG00000050977		80085695	80085979
128	6	79227705	80285424	ENSBTAG00000043627	5S_rRNA	79584972	79585077
129	6	83098670	83701309	ENSBTAG00000000962	STAP1	83291686	83347989
129	6	83098670	83701309	ENSBTAG00000006837	UBA6	83328886	83415785
129	6	83098670	83701309	ENSBTAG00000001925	TMPRSS11D	83534118	83573690
129	6	83098670	83701309	ENSBTAG00000020298	TMPRSS11A	83614945	83664529
129	6	83098670	83701309	ENSBTAG00000000438	GNRHR	83434759	83452201
129	6	83098670	83701309	ENSBTAG00000001323	CENPC	83183416	83277500
129	6	83098670	83701309	ENSBTAG00000025920		83688444	83711845
129	6	83098670	83701309	ENSBTAG00000004412	TMPRSS11F	83750662	83789801
129	6	83098670	83701309	ENSBTAG00000038648		83456627	83518335
130	6	89152165	89181036	ENSBTAG00000043960	MTHFD2L	89092825	89244943
131	6	92576044	93273835	ENSBTAG00000049571	CNOT6L	92412054	92527559
131	6	92576044	93273835	ENSBTAG00000018360	MRPL1	92579816	92650666
131	6	92576044	93273835	ENSBTAG00000054044	bta-mir-2285bf-1	92907305	92907362
131	6	92576044	93273835	ENSBTAG00000010716	FRAS1	92951310	93291875
131	6	92576044	93273835	ENSBTAG00000010153	ANXA3	93300736	93373380
132	6	96455800	97072470	ENSBTAG00000049261		97093002	97116657
133	6	98338599	98545483	ENSBTAG00000051440		98288577	98289596
133	6	98338599	98545483	ENSBTAG00000017592	GPAT3	98289617	98360326
134	6	110345463	110365490	No Ensembl gene ID found
135	6	112178968	112318974	ENSBTAG00000014058	LDB2	111699769	112153362
136	6	113852273	114116280	ENSBTAG00000027434	SORCS2	113628521	114121393
136	6	113852273	114116280	ENSBTAG00000012458	PSAPL1	113842039	113844510
136	6	113852273	114116280	ENSBTAG00000053981	bta-mir-2452	114027966	114028043
136	6	113852273	114116280	ENSBTAG00000012464	AFAP1	114134147	114283820
137	7	5711841	6033257	ENSBTAG00000005434	PLVAP	5762752	5781737
137	7	5711841	6033257	ENSBTAG00000004200	GTPBP3	5787153	5791859
137	7	5711841	6033257	ENSBTAG00000017074	ANO8	5794556	5803719
137	7	5711841	6033257	ENSBTAG00000017068	DDA1	5807201	5817259
137	7	5711841	6033257	ENSBTAG00000014579	MRPL34	5819753	5821004
137	7	5711841	6033257	ENSBTAG00000025809	ABHD8	5822739	5829866
137	7	5711841	6033257	ENSBTAG00000012592	ANKLE1	5830530	5836468
137	7	5711841	6033257	ENSBTAG00000012587	BABAM1	5837516	5843414
137	7	5711841	6033257	ENSBTAG00000045468	5S_rRNA	5844183	5844316
137	7	5711841	6033257	ENSBTAG00000015108	USHBP1	5846576	5855842
137	7	5711841	6033257	ENSBTAG00000011136	NR2F6	5859425	5870048
137	7	5711841	6033257	ENSBTAG00000011135	OCEL1	5872496	5874573
137	7	5711841	6033257	ENSBTAG00000011134	USE1	5878528	5882165
137	7	5711841	6033257	ENSBTAG00000011125	MYO9B	5883221	5969910
137	7	5711841	6033257	ENSBTAG00000045480	U6	5962626	5962729
137	7	5711841	6033257	ENSBTAG00000007366	HAUS8	5991339	6016463
137	7	5711841	6033257	ENSBTAG00000009331	CPAMD8	6073318	6174087
137	7	5711841	6033257	ENSBTAG00000016773	NXNL1	5658324	5663017
137	7	5711841	6033257	ENSBTAG00000025767		5669911	5676371
137	7	5711841	6033257	ENSBTAG00000003914	MVB12A	5683952	5688015
137	7	5711841	6033257	ENSBTAG00000045588		5726148	5730509
137	7	5711841	6033257	ENSBTAG00000008021		5735682	5737511
137	7	5711841	6033257	ENSBTAG00000053806		5745461	5749112
137	7	5711841	6033257	ENSBTAG00000053424		5751646	5755931
138	7	14519701	15071585	ENSBTAG00000007550	OLFM2	14446719	14524247
138	7	14519701	15071585	ENSBTAG00000010729	KRI1	15061317	15070938
138	7	14519701	15071585	ENSBTAG00000010731	CDKN2D	15071126	15073864
138	7	14519701	15071585	ENSBTAG00000021160	AP1M2	15074208	15086196
138	7	14519701	15071585	ENSBTAG00000042143		14664956	14665042
138	7	14519701	15071585	ENSBTAG00000044924		14666379	14666453
138	7	14519701	15071585	ENSBTAG00000013536	P2RY11	14668284	14670849
138	7	14519701	15071585	ENSBTAG00000002734	EIF3G	14670931	14675554
138	7	14519701	15071585	ENSBTAG00000002736	DNMT1	14686995	14730720
138	7	14519701	15071585	ENSBTAG00000044942	bta-mir-2454	14691369	14691440
138	7	14519701	15071585	ENSBTAG00000055015	SNORA70	14479880	14480014
138	7	14519701	15071585	ENSBTAG00000010179	COL5A3	14542635	14587292
138	7	14519701	15071585	ENSBTAG00000010188	RDH8	14589608	14596077
138	7	14519701	15071585	ENSBTAG00000015557		14609150	14639088
138	7	14519701	15071585	ENSBTAG00000015636	SHFL	14649561	14654345
138	7	14519701	15071585	ENSBTAG00000039302	ANGPTL6	14654639	14661566
138	7	14519701	15071585	ENSBTAG00000012745	PPAN	14663969	14667985
138	7	14519701	15071585	ENSBTAG00000010316	ICAM5	14826795	14834231
138	7	14519701	15071585	ENSBTAG00000038976	ZGLP1	14838239	14841025
138	7	14519701	15071585	ENSBTAG00000010318	FDX2	14841524	14846130
138	7	14519701	15071585	ENSBTAG00000015721	RAVER1	14846394	14861001
138	7	14519701	15071585	ENSBTAG00000015742	ICAM3	14860022	14867280
138	7	14519701	15071585	ENSBTAG00000011698	TYK2	14876119	14905841
138	7	14519701	15071585	ENSBTAG00000047895	U6	14922644	14922746
138	7	14519701	15071585	ENSBTAG00000011699	CDC37	14926944	14938212
138	7	14519701	15071585	ENSBTAG00000012032	PDE4A	14946947	14990520
138	7	14519701	15071585	ENSBTAG00000001419	MRPL4	14771591	14781064
138	7	14519701	15071585	ENSBTAG00000003543	KEAP1	15009384	15017614
138	7	14519701	15071585	ENSBTAG00000003544	S1PR5	15021733	15025832
138	7	14519701	15071585	ENSBTAG00000010303	ICAM1	14813729	14824411
138	7	14519701	15071585	ENSBTAG00000010314	ICAM4	14824808	14825864
138	7	14519701	15071585	ENSBTAG00000051490		15031787	15032654
138	7	14519701	15071585	ENSBTAG00000010727	ATG4D	15053007	15061657
138	7	14519701	15071585	ENSBTAG00000002738	S1PR2	14748494	14756256
138	7	14519701	15071585	ENSBTAG00000043419	U6	14764016	14764119
138	7	14519701	15071585	ENSBTAG00000002628	SLC44A2	15097948	15130761
138	7	14519701	15071585	ENSBTAG00000049560		14797141	14799737
138	7	14519701	15071585	ENSBTAG00000053933		14790715	14794160
139	7	18418883	18537306	ENSBTAG00000006069	CAPS	18466099	18467633
139	7	18418883	18537306	ENSBTAG00000006070	RANBP3	18414908	18464857
139	7	18418883	18537306	ENSBTAG00000011842	DUS3L	18541354	18546361
139	7	18418883	18537306	ENSBTAG00000017661	RFX2	18305239	18398128
139	7	18418883	18537306	ENSBTAG00000042910		18550778	18550847
139	7	18418883	18537306	ENSBTAG00000001796	CATSPERD	18552769	18589512
139	7	18418883	18537306	ENSBTAG00000000413	NRTN	18518580	18532314
139	7	18418883	18537306	ENSBTAG00000006067	VMAC	18469286	18472439
139	7	18418883	18537306	ENSBTAG00000019025	NDUFA11	18473539	18479129
139	7	18418883	18537306	ENSBTAG00000000414	FUT6	18515026	18516457
139	7	18418883	18537306	ENSBTAG00000025550	PRR22	18545676	18548664
139	7	18418883	18537306	ENSBTAG00000042283		18550534	18550613
140	7	21231029	21283748	ENSBTAG00000016478	LINGO3	21265619	21267397
140	7	21231029	21283748	ENSBTAG00000016477	PEAK3	21274513	21280458
140	7	21231029	21283748	ENSBTAG00000004521	LSM7	21239214	21243937
140	7	21231029	21283748	ENSBTAG00000018522	OAZ1	21283208	21286244
140	7	21231029	21283748	ENSBTAG00000000718	TMPRSS9	21164683	21194842
140	7	21231029	21283748	ENSBTAG00000004524	SPPL2B	21225361	21239159
141	7	22566378	23574213	ENSBTAG00000010959	HINT1	23271324	23278556
141	7	22566378	23574213	ENSBTAG00000043654	U6	22785667	22785768
141	7	22566378	23574213	ENSBTAG00000000682		22826247	23051768
141	7	22566378	23574213	ENSBTAG00000019708	ACSL6	22477891	22541821
141	7	22566378	23574213	ENSBTAG00000050701		22613261	22619905
141	7	22566378	23574213	ENSBTAG00000054611	bta-mir-12018	22962266	22962323
141	7	22566378	23574213	ENSBTAG00000025443	FNIP1	22699064	22818191
141	7	22566378	23574213	ENSBTAG00000053149		23040128	23040297
141	7	22566378	23574213	ENSBTAG00000005961	CDC42SE2	23073268	23192277
141	7	22566378	23574213	ENSBTAG00000010961	LYRM7	23244080	23265677
141	7	22566378	23574213	ENSBTAG00000045185	7SK	22962810	22963146
142	7	25447049	25681208	ENSBTAG00000015307	FBN2	25484714	25706699
143	7	32991381	33525039	ENSBTAG00000050473	PRR16	33203692	33388684
143	7	32991381	33525039	ENSBTAG00000044669	U6	33523071	33523177
144	7	43913568	44022730	ENSBTAG00000002311	REEP6	43895971	43901427
144	7	43913568	44022730	ENSBTAG00000002305	PCSK4	43888437	43894724
144	7	43913568	44022730	ENSBTAG00000012150		43930508	43937290
144	7	43913568	44022730	ENSBTAG00000038409	MBD3	43960115	43968745
144	7	43913568	44022730	ENSBTAG00000015433	APC2	43851930	43875954
144	7	43913568	44022730	ENSBTAG00000046263	ADAMTSL5	43910025	43918385
144	7	43913568	44022730	ENSBTAG00000008695	TCF3	43981884	44015020
144	7	43913568	44022730	ENSBTAG00000054601		43901763	43905735
144	7	43913568	44022730	ENSBTAG00000008692	UQCR11	43976251	43979203
144	7	43913568	44022730	ENSBTAG00000051357	C7H19orf25	43878088	43883085
144	7	43913568	44022730	ENSBTAG00000040334	MEX3D	43947454	43955283
145	7	48404827	48430753	ENSBTAG00000003502	SPOCK1	48367043	48947295
146	7	53092323	53570575	ENSBTAG00000054037		53351333	53508536
146	7	53092323	53570575	ENSBTAG00000005249	RNF14	53035569	53054126
146	7	53092323	53570575	ENSBTAG00000047747	NDFIP1	53073060	53201931
146	7	53092323	53570575	ENSBTAG00000049532		53344809	53344931
146	7	53092323	53570575	ENSBTAG00000049273		53344575	53344665
146	7	53092323	53570575	ENSBTAG00000008250	SPRY4	53339584	53351162
146	7	53092323	53570575	ENSBTAG00000007865	GNPDA1	53066435	53077719
147	7	57361576	57528620	ENSBTAG00000044067	PLAC8L1	57296638	57317430
147	7	57361576	57528620	ENSBTAG00000018817	POU4F3	57536103	57537434
147	7	57361576	57528620	ENSBTAG00000011642	RBM27	57417458	57475501
147	7	57361576	57528620	ENSBTAG00000006765	LARS1	57327431	57397980
148	7	63355824	63524391	No Ensembl gene ID found
149	7	65672987	65722090	ENSBTAG00000004000	SAP30L	65722185	65730845
149	7	65672987	65722090	ENSBTAG00000034113	GALNT10	65477934	65700088
149	7	65672987	65722090	ENSBTAG00000002335	HAND1	65748838	65752153
150	7	67766886	67824256	ENSBTAG00000050594		67757420	67758355
150	7	67766886	67824256	ENSBTAG00000044046	SGCD	67575790	68016498
151	7	71347675	71509393	ENSBTAG00000040253	ADRA1B	71500743	71562032
151	7	71347675	71509393	ENSBTAG00000050222		71358400	71362800
151	7	71347675	71509393	ENSBTAG00000051918	U6	71544840	71544946
152	7	74143939	74223877	No Ensembl gene ID found
153	7	76014000	76174417	No Ensembl gene ID found
154	7	80045275	80092069	ENSBTAG00000025071	TENM2	79741698	80302099
155	7	84170091	84354399	ENSBTAG00000044033	EDIL3	83846108	84324020
156	7	89939540	91489258	ENSBTAG00000049440		89943990	89945048
156	7	89939540	91489258	ENSBTAG00000045301	bta-mir-2464	90391797	90391866
156	7	89939540	91489258	ENSBTAG00000014373	CETN3	89936049	89953630
156	7	89939540	91489258	ENSBTAG00000006031	ADGRV1	90154320	90667809
156	7	89939540	91489258	ENSBTAG00000013612	MBLAC2	90012728	90037230
156	7	89939540	91489258	ENSBTAG00000044077	POLR3G	90036901	90080728
156	7	89939540	91489258	ENSBTAG00000027713	LYSMD3	90086801	90097728
156	7	89939540	91489258	ENSBTAG00000007116	ARRDC3	90839565	90853620
157	7	98830420	99279468	No Ensembl gene ID found
158	7	108133000	108172572	ENSBTAG00000003051	FER	107827212	108280766
210	7	110058462	110144440	ENSBTAG00000048456		110105735	110108901
210	7	110058462	110144440	ENSBTAG00000053476		110165706	110206187
159	8	5904170	6047126	ENSBTAG00000044123	HAND2	5898320	5901264
160	8	9242958	10109654	ENSBTAG00000008844	EXTL3	9980042	10017423
160	8	9242958	10109654	ENSBTAG00000017232	KIF13B	9440963	9630218
160	8	9242958	10109654	ENSBTAG00000048399		9299207	9301709
160	8	9242958	10109654	ENSBTAG00000029776		9301923	9301993
160	8	9242958	10109654	ENSBTAG00000010819	HMBOX1	9647783	9843899
160	8	9242958	10109654	ENSBTAG00000008845	INTS9	9840507	9967280
160	8	9242958	10109654	ENSBTAG00000035084	FZD3	10150817	10238564
161	8	12416754	13348241	ENSBTAG00000052065		12514670	12517391
161	8	12416754	13348241	ENSBTAG00000054252	bta-mir-2285m-5	13182015	13182095
162	8	15700227	15840176	No Ensembl gene ID found
163	8	18094907	18280322	ENSBTAG00000052519		18141463	18141666
164	8	25653709	26602192	ENSBTAG00000002997	ADAMTSL1	25327872	25821153
164	8	25653709	26602192	ENSBTAG00000042797	U6	26615204	26615310
164	8	25653709	26602192	ENSBTAG00000014103	SH3GL2	26598842	26826372
164	8	25653709	26602192	ENSBTAG00000052821		26119796	26124753
165	8	28624143	28972975	ENSBTAG00000015788	CCDC171	28433124	28755648
165	8	28624143	28972975	ENSBTAG00000004592	SNAPC3	28835713	28874310
165	8	28624143	28972975	ENSBTAG00000003943	TTC39B	28971824	29120097
165	8	28624143	28972975	ENSBTAG00000007872	PSIP1	28792830	28833726
166	8	34579778	34879723	No Ensembl gene ID found
167	8	36697684	36882409	ENSBTAG00000043680	7SK	36893387	36893702
168	8	41819362	41841135	ENSBTAG00000018517	VLDLR	41826623	41860757
168	8	41819362	41841135	ENSBTAG00000048500		41841015	41860060
169	8	42958712	43148669	No Ensembl gene ID found
170	8	44847803	45375452	ENSBTAG00000001306	FXN	45222654	45244974
170	8	44847803	45375452	ENSBTAG00000021586	PABIR1	44894738	44896377
170	8	44847803	45375452	ENSBTAG00000045233	5S_rRNA	45210527	45210619
170	8	44847803	45375452	ENSBTAG00000009917	PIP5K1B	44808121	45153937
170	8	44847803	45375452	ENSBTAG00000011770	TJP2	45284977	45412774
171	8	49156312	49302133	ENSBTAG00000052764		49254876	49308266
171	8	49156312	49302133	ENSBTAG00000015978	ANXA1	49321220	49339587
171	8	49156312	49302133	ENSBTAG00000008103	ALDH1A1	49053228	49106706
172	8	51612285	52440870	ENSBTAG00000019345	RFK	52453482	52459253
172	8	51612285	52440870	ENSBTAG00000053085		51612264	51614362
172	8	51612285	52440870	ENSBTAG00000008101	PCSK5	51911490	52419336
173	8	55493962	55517877	No Ensembl gene ID found
174	8	63910724	64222797	ENSBTAG00000002457	SEC61B	64260374	64268675
174	8	63910724	64222797	ENSBTAG00000009037	GALNT12	63854829	63887891
174	8	63910724	64222797	ENSBTAG00000018035	TGFBR1	64107418	64179245
174	8	63910724	64222797	ENSBTAG00000047836		64124355	64124654
174	8	63910724	64222797	ENSBTAG00000002454	ALG2	64255877	64260241
174	8	63910724	64222797	ENSBTAG00000010082	COL15A1	63974402	64077938
175	8	76729848	77243628	ENSBTAG00000023523	GKAP1	76973596	77065618
175	8	76729848	77243628	ENSBTAG00000047103	IDNK	76834195	76849974
175	8	76729848	77243628	ENSBTAG00000021135	RMI1	77241944	77244793
175	8	76729848	77243628	ENSBTAG00000021131	HNRNPK	77218395	77229651
175	8	76729848	77243628	ENSBTAG00000020436	KIF27	77083416	77176341
175	8	76729848	77243628	ENSBTAG00000014827	UBQLN1	76869555	76925625
175	8	76729848	77243628	ENSBTAG00000005247	FRMD3	76429785	76773898
175	8	76729848	77243628	ENSBTAG00000006478	C8H9orf64	77189030	77200820
175	8	76729848	77243628	ENSBTAG00000029909		77219239	77219385
176	8	83475301	83960539	ENSBTAG00000053269		83512986	83516065
176	8	83475301	83960539	ENSBTAG00000042241	U6	83659457	83659549
176	8	83475301	83960539	ENSBTAG00000009764		83726220	83730419
176	8	83475301	83960539	ENSBTAG00000017077	CTSV	83553382	83558696
176	8	83475301	83960539	ENSBTAG00000000974	IARS1	83837389	83918620
176	8	83475301	83960539	ENSBTAG00000045203		83915098	83915230
176	8	83475301	83960539	ENSBTAG00000018613	NOL8	83925220	83951207
176	8	83475301	83960539	ENSBTAG00000031682	ZNF484	83792462	83801382
176	8	83475301	83960539	ENSBTAG00000011814	CENPP	83951574	84187164
176	8	83475301	83960539	ENSBTAG00000052939	U6	83960517	83960623
176	8	83475301	83960539	ENSBTAG00000008836	ZNF782	83428998	83435694
177	8	91671360	91973443	No Ensembl gene ID found
178	8	93158283	94046865	ENSBTAG00000047350		93892906	93895098
178	8	93158283	94046865	ENSBTAG00000008772	SMC2	93707084	93754793
179	9	1072762	1395588	No Ensembl gene ID found
180	9	4365951	4402407	No Ensembl gene ID found
181	9	14560672	15206217	ENSBTAG00000005096	COX7A2	14833551	14838734
181	9	14560672	15206217	ENSBTAG00000005100	TMEM30A	14849783	14893385
181	9	14560672	15206217	ENSBTAG00000020056	COL12A1	14663442	14776366
181	9	14560672	15206217	ENSBTAG00000005869	SENP6	15242718	15373861
181	9	14560672	15206217	ENSBTAG00000053911		14662145	14662321
181	9	14560672	15206217	ENSBTAG00000032382		15224041	15224717
181	9	14560672	15206217	ENSBTAG00000000053	FILIP1	14918898	15136983
182	9	18980228	19944796	ENSBTAG00000055014	SH3BGRL2	19256542	19330621
182	9	18980228	19944796	ENSBTAG00000043950	LCA5	19102638	19160682
182	9	18980228	19944796	ENSBTAG00000012096	BCKDHB	19804029	20074759
182	9	18980228	19944796	ENSBTAG00000015498	ELOVL4	19602129	19641142
182	9	18980228	19944796	ENSBTAG00000005456	TTK	19702310	19748999
182	9	18980228	19944796	ENSBTAG00000049007	U6	19524417	19524522
183	9	20427883	21565055	ENSBTAG00000043067		21574723	21574848
183	9	20427883	21565055	ENSBTAG00000000995	TENT5A	21497810	21504915
184	9	24770605	24814996	No Ensembl gene ID found
185	9	29755688	29884317	ENSBTAG00000001835	GJA1	29748660	29761667
185	9	29755688	29884317	ENSBTAG00000051494	U6	29808048	29808154
185	9	29755688	29884317	ENSBTAG00000044764		29917071	29917197
185	9	29755688	29884317	ENSBTAG00000053243	bta-mir-12063	29836295	29836376
185	9	29755688	29884317	ENSBTAG00000009575	TBC1D32	29816336	30021574
186	9	31886264	32162598	ENSBTAG00000002059	MCM9	32099905	32218601
186	9	31886264	32162598	ENSBTAG00000015467	FAM184A	31952874	32076695
186	9	31886264	32162598	ENSBTAG00000024381	MAN1A1	31675672	31849229
186	9	31886264	32162598	ENSBTAG00000002058	ASF1A	32129224	32142119
187	9	34502061	34529670	ENSBTAG00000003076	NT5DC1	34459444	34566772
187	9	34502061	34529670	ENSBTAG00000003078	COL10A1	34539776	34547373
188	9	44255232	45524861	ENSBTAG00000018790	BVES	44880467	44930046
188	9	44255232	45524861	ENSBTAG00000053858		45366869	45367228
188	9	44255232	45524861	ENSBTAG00000016281	PREP	44576094	44708594
188	9	44255232	45524861	ENSBTAG00000046017	POPDC3	44857715	44860928
188	9	44255232	45524861	ENSBTAG00000051738		45257429	45258445
188	9	44255232	45524861	ENSBTAG00000043973	LIN28B	44948437	45069126
188	9	44255232	45524861	ENSBTAG00000001533	HACE1	45142839	45261156
189	9	76549747	76704794	ENSBTAG00000012299	REPS1	76639351	76729531
189	9	76549747	76704794	ENSBTAG00000015516	CCDC28A	76538594	76553785
189	9	76549747	76704794	ENSBTAG00000027312	ECT2L	76575373	76637507
190	9	80503312	80948713	ENSBTAG00000026519	ADAT2	80886590	80913788
190	9	80503312	80948713	ENSBTAG00000003496	AIG1	80508314	80778018
190	9	80503312	80948713	ENSBTAG00000001747	PEX3	80913163	80945209
190	9	80503312	80948713	ENSBTAG00000001752	FUCA2	80952916	80972653
191	9	83119087	83641203	ENSBTAG00000008112	SHPRH	83146375	83227904
191	9	83119087	83641203	ENSBTAG00000005376	FBXO30	83070230	83085504
191	9	83119087	83641203	ENSBTAG00000054706		83149401	83150858
191	9	83119087	83641203	ENSBTAG00000044181	GRM1	83287300	83713833
192	9	85102882	85338417	No Ensembl gene ID found
193	9	90951452	91768940	ENSBTAG00000010047	TIAM2	91723944	91866359
193	9	90951452	91768940	ENSBTAG00000048759		91607111	91630248
193	9	90951452	91768940	ENSBTAG00000028375	5S_rRNA	91080533	91080641
193	9	90951452	91768940	ENSBTAG00000003489	IPCEF1	90897823	91060026
193	9	90951452	91768940	ENSBTAG00000031917	SCAF8	91412046	91605253
193	9	90951452	91768940	ENSBTAG00000012674	CNKSR3	91103523	91214302
193	9	90951452	91768940	ENSBTAG00000020723		91221492	91221976
193	9	90951452	91768940	ENSBTAG00000049872		91264104	91264466
193	9	90951452	91768940	ENSBTAG00000042549		91731896	91732039
193	9	90951452	91768940	ENSBTAG00000048691		91599244	91599468
194	9	93213594	93721342	ENSBTAG00000045772		93737913	93741085
194	9	93213594	93721342	ENSBTAG00000037085	5S_rRNA	93548457	93548581
194	9	93213594	93721342	ENSBTAG00000002728	ARID1B	93406676	93842614
195	9	95117096	95271867	ENSBTAG00000010334	SYTL3	95072282	95155471
195	9	95117096	95271867	ENSBTAG00000005955	RSPH3	95298134	95338541
195	9	95117096	95271867	ENSBTAG00000010347	EZR	95156270	95201305
195	9	95117096	95271867	ENSBTAG00000051527	bta-mir-12055	95202402	95202463
196	9	99959577	100448279	ENSBTAG00000050769		100009218	100010958
196	9	99959577	100448279	ENSBTAG00000007758	PDE10A	100469651	100729770
196	9	99959577	100448279	ENSBTAG00000048932	U6	100352885	100352991
196	9	99959577	100448279	ENSBTAG00000015485	C9H6orf118	100423967	100448228
197	9	102522860	102953472	ENSBTAG00000051255		102479157	102480340
197	9	102522860	102953472	ENSBTAG00000049839		102474829	102477099
197	9	102522860	102953472	ENSBTAG00000031532	DACT2	102551963	102558097
197	9	102522860	102953472	ENSBTAG00000013176	SMOC2	102645195	102803012
198	10	2929613	3284877	ENSBTAG00000049590		2932242	2933909
198	10	2929613	3284877	ENSBTAG00000052874		3245214	3246091
198	10	2929613	3284877	ENSBTAG00000011076	KCNN2	3260025	3428630
199	10	12252830	12865280	ENSBTAG00000008828	IGDCC3	12270524	12311903
199	10	12252830	12865280	ENSBTAG00000006440	IGDCC4	12315689	12354764
199	10	12252830	12865280	ENSBTAG00000017095	DENND4A	12556380	12638806
199	10	12252830	12865280	ENSBTAG00000018959	RAB11A	12743190	12762968
199	10	12252830	12865280	ENSBTAG00000044258	bta-mir-2290	12743326	12743405
199	10	12252830	12865280	ENSBTAG00000012352	PARP16	12187382	12228909
199	10	12252830	12865280	ENSBTAG00000042594	U5	12236824	12236941
199	10	12252830	12865280	ENSBTAG00000049706	U5	12242073	12242188
199	10	12252830	12865280	ENSBTAG00000042761	Y_RNA	12458565	12458672
199	10	12252830	12865280	ENSBTAG00000015158	INTS14	12466732	12500862
199	10	12252830	12865280	ENSBTAG00000014807	DPP8	12373709	12424564
199	10	12252830	12865280	ENSBTAG00000015155	HACD3	12436032	12464228
199	10	12252830	12865280	ENSBTAG00000025826	SLC24A1	12524013	12550520
199	10	12252830	12865280	ENSBTAG00000042164	U6	12821564	12821670
199	10	12252830	12865280	ENSBTAG00000034140	MEGF11	12771484	13163546
200	10	14116364	15098719	ENSBTAG00000013638	IQCH	14103229	14332391
200	10	14116364	15098719	ENSBTAG00000045628	C10H15orf61	14357643	14362726
200	10	14116364	15098719	ENSBTAG00000008378	FEM1B	15105565	15119491
200	10	14116364	15098719	ENSBTAG00000008380	ITGA11	15129322	15262276
200	10	14116364	15098719	ENSBTAG00000005565	CLN6	15051437	15067688
200	10	14116364	15098719	ENSBTAG00000040368	AAGAB	14030086	14103131
200	10	14116364	15098719	ENSBTAG00000044704	SNORA70	14700423	14700557
200	10	14116364	15098719	ENSBTAG00000005564	PIAS1	14905205	15030499
200	10	14116364	15098719	ENSBTAG00000000218	MAP2K5	14382469	14672701
200	10	14116364	15098719	ENSBTAG00000048855	U6	14686007	14686113
200	10	14116364	15098719	ENSBTAG00000025822	CALML4	15035521	15044913
200	10	14116364	15098719	ENSBTAG00000044379	5S_rRNA	15141508	15141621
201	10	22494171	26521248	ENSBTAG00000051523		25209034	25209733
201	10	22494171	26521248	ENSBTAG00000049741		25261909	25262976
201	10	22494171	26521248	ENSBTAG00000025663	RNASE1	26223844	26225388
201	10	22494171	26521248	ENSBTAG00000004950	BRB	26256262	26257893
201	10	22494171	26521248	ENSBTAG00000032873		26288847	26289353
201	10	22494171	26521248	ENSBTAG00000054224		25077734	25079668
201	10	22494171	26521248	ENSBTAG00000054115		25091344	25095915
201	10	22494171	26521248	ENSBTAG00000050668		25101709	25104420
201	10	22494171	26521248	ENSBTAG00000054698		25148534	25150622
201	10	22494171	26521248	ENSBTAG00000049900		22503598	22505368
201	10	22494171	26521248	ENSBTAG00000049803		22582742	22584331
201	10	22494171	26521248	ENSBTAG00000049985		22645512	22645808
201	10	22494171	26521248	ENSBTAG00000052267		22748524	22749865
201	10	22494171	26521248	ENSBTAG00000054833		22751906	22781795
201	10	22494171	26521248	ENSBTAG00000050913		22799023	22799771
201	10	22494171	26521248	ENSBTAG00000047690		22809889	22811420
201	10	22494171	26521248	ENSBTAG00000054417		22820047	22821406
201	10	22494171	26521248	ENSBTAG00000050391		22837377	22845743
201	10	22494171	26521248	ENSBTAG00000050781		22893872	22897961
201	10	22494171	26521248	ENSBTAG00000054091		22913859	22914509
201	10	22494171	26521248	ENSBTAG00000046819		22973723	22974707
201	10	22494171	26521248	ENSBTAG00000038544		22999008	23012716
201	10	22494171	26521248	ENSBTAG00000045863		23032036	23033790
201	10	22494171	26521248	ENSBTAG00000054130		23035063	23035675
201	10	22494171	26521248	ENSBTAG00000049260		23046791	23049092
201	10	22494171	26521248	ENSBTAG00000052371		23053860	23066313
201	10	22494171	26521248	ENSBTAG00000051127		23247087	23247801
201	10	22494171	26521248	ENSBTAG00000051187		23272050	23273434
201	10	22494171	26521248	ENSBTAG00000047444		23341861	23342634
201	10	22494171	26521248	ENSBTAG00000052729		23395541	23396355
201	10	22494171	26521248	ENSBTAG00000052011		23439107	23439403
201	10	22494171	26521248	ENSBTAG00000051554		23535563	23536167
201	10	22494171	26521248	ENSBTAG00000048374		23541649	23542543
201	10	22494171	26521248	ENSBTAG00000052580		23587345	23587949
201	10	22494171	26521248	ENSBTAG00000048874		23605475	23606210
201	10	22494171	26521248	ENSBTAG00000048236	TRAV24	23697580	23720368
201	10	22494171	26521248	ENSBTAG00000052314		23771972	23773355
201	10	22494171	26521248	ENSBTAG00000050533		24871559	24873709
201	10	22494171	26521248	ENSBTAG00000050806		24923804	24925001
201	10	22494171	26521248	ENSBTAG00000046995		24978413	24979024
201	10	22494171	26521248	ENSBTAG00000049140		24984563	24986266
201	10	22494171	26521248	ENSBTAG00000049032		25025329	25025940
201	10	22494171	26521248	ENSBTAG00000048302		25036536	25037611
201	10	22494171	26521248	ENSBTAG00000052281		25040667	25042311
201	10	22494171	26521248	ENSBTAG00000040504	TRAV16	25060218	25061519
201	10	22494171	26521248	ENSBTAG00000021008	ZNF219	25997903	26000852
201	10	22494171	26521248	ENSBTAG00000013401	ARHGEF40	26001808	26023736
201	10	22494171	26521248	ENSBTAG00000046482		26058341	26058811
201	10	22494171	26521248	ENSBTAG00000046189	RNASE13	26069296	26071780
201	10	22494171	26521248	ENSBTAG00000000328	TPPP2	26072695	26074864
201	10	22494171	26521248	ENSBTAG00000000843	NDRG2	26078548	26087333
201	10	22494171	26521248	ENSBTAG00000035530		25265958	25267290
201	10	22494171	26521248	ENSBTAG00000051624		25282090	25283652
201	10	22494171	26521248	ENSBTAG00000050916		25315215	25315887
201	10	22494171	26521248	ENSBTAG00000049734		25322729	25323877
201	10	22494171	26521248	ENSBTAG00000050265		25331599	25332211
201	10	22494171	26521248	ENSBTAG00000054254		25333733	25334464
201	10	22494171	26521248	ENSBTAG00000048928		25361588	25361914
201	10	22494171	26521248	ENSBTAG00000048784		25366947	25367231
201	10	22494171	26521248	ENSBTAG00000053908		25385255	25413577
201	10	22494171	26521248	ENSBTAG00000053197		25394436	25394720
201	10	22494171	26521248	ENSBTAG00000049160		25419887	25420171
201	10	22494171	26521248	ENSBTAG00000006514		25434856	25435325
201	10	22494171	26521248	ENSBTAG00000052597		25453498	25454223
201	10	22494171	26521248	ENSBTAG00000052108		25460980	25482775
201	10	22494171	26521248	ENSBTAG00000049996		25475629	25476339
201	10	22494171	26521248	ENSBTAG00000011925	OR4E1	25534347	25535294
201	10	22494171	26521248	ENSBTAG00000007029	OR4E2	25539229	25540170
201	10	22494171	26521248	ENSBTAG00000055178	OR10G1	25581951	25586369
201	10	22494171	26521248	ENSBTAG00000055093	OR10G1C	25587007	25587963
201	10	22494171	26521248	ENSBTAG00000024752	OR10G3	25598580	25599521
201	10	22494171	26521248	ENSBTAG00000055080		25613233	25613652
201	10	22494171	26521248	ENSBTAG00000049161		25633096	25633251
201	10	22494171	26521248	ENSBTAG00000013249	SALL2	25641552	25655398
201	10	22494171	26521248	ENSBTAG00000015148	METTL3	25661794	25677142
201	10	22494171	26521248	ENSBTAG00000015146	TOX4	25677580	25692928
201	10	22494171	26521248	ENSBTAG00000044207	RAB2B	25693007	25710158
201	10	22494171	26521248	ENSBTAG00000020422	CHD8	25725926	25770778
201	10	22494171	26521248	ENSBTAG00000042579		25760558	25760667
201	10	22494171	26521248	ENSBTAG00000043196		25766152	25766260
201	10	22494171	26521248	ENSBTAG00000020421	SUPT16H	25771978	25806673
201	10	22494171	26521248	ENSBTAG00000004694	RPGRIP1	25807460	25857008
201	10	22494171	26521248	ENSBTAG00000011396	HNRNPC	25880971	25925727
201	10	22494171	26521248	ENSBTAG00000018919	OR5AU1	25950779	25951714
201	10	22494171	26521248	ENSBTAG00000032908	TMEM253	25987818	25990641
201	10	22494171	26521248	ENSBTAG00000052633		26557364	26557996
201	10	22494171	26521248	ENSBTAG00000003769		26300260	26302086
201	10	22494171	26521248	ENSBTAG00000051988		26319890	26320396
201	10	22494171	26521248	ENSBTAG00000008793	RNASE1	26351238	26385111
201	10	22494171	26521248	ENSBTAG00000008792	RNASE6	26370334	26371828
201	10	22494171	26521248	ENSBTAG00000055081		26384746	26389073
201	10	22494171	26521248	ENSBTAG00000000936	SLC39A2	26094678	26097587
201	10	22494171	26521248	ENSBTAG00000006613	METTL17	26119686	26125451
201	10	22494171	26521248	ENSBTAG00000025664	RNASE2	26170839	26171786
201	10	22494171	26521248	ENSBTAG00000049914		26194495	26195477
201	10	22494171	26521248	ENSBTAG00000049034		26201505	26201930
201	10	22494171	26521248	ENSBTAG00000046058	RNASE11	26511346	26511942
201	10	22494171	26521248	ENSBTAG00000003006		26541378	26542004
201	10	22494171	26521248	ENSBTAG00000053798		26456676	26457758
201	10	22494171	26521248	ENSBTAG00000039241	OR6S1	26460479	26461474
201	10	22494171	26521248	ENSBTAG00000019612	RNASE4	26391241	26412980
201	10	22494171	26521248	ENSBTAG00000046668	ANG2	26401174	26413011
201	10	22494171	26521248	ENSBTAG00000051780	RNASE12	26501967	26506356
202	10	27001534	27540994	ENSBTAG00000046651	OR4M1	27186803	27187744
202	10	27001534	27540994	ENSBTAG00000055225	OR4N2C	27199825	27204272
202	10	27001534	27540994	ENSBTAG00000032789	OR4N2	27224397	27225320
202	10	27001534	27540994	ENSBTAG00000048109	OR11J6	27030777	27031739
202	10	27001534	27540994	ENSBTAG00000011510	OR4K6	27234059	27235018
202	10	27001534	27540994	ENSBTAG00000054809	OR4N4	27214257	27215183
202	10	27001534	27540994	ENSBTAG00000039370		27319711	27320930
202	10	27001534	27540994	ENSBTAG00000035758	OR4K15	27353751	27354695
202	10	27001534	27540994	ENSBTAG00000050207		27366718	27367764
202	10	27001534	27540994	ENSBTAG00000053787	OR11G2B	26961535	26962470
202	10	27001534	27540994	ENSBTAG00000038227	OR11J4	26990020	26990958
202	10	27001534	27540994	ENSBTAG00000039315	OR11J12	27021419	27022390
202	10	27001534	27540994	ENSBTAG00000048863	OR4L1	27458973	27459902
202	10	27001534	27540994	ENSBTAG00000047483		27040646	27041161
202	10	27001534	27540994	ENSBTAG00000038485	OR11K2	27044882	27045835
202	10	27001534	27540994	ENSBTAG00000049188	OR11K5	27070126	27071082
202	10	27001534	27540994	ENSBTAG00000046970	OR11G11	27081487	27082455
202	10	27001534	27540994	ENSBTAG00000039120	OR11H12	27099127	27100173
202	10	27001534	27540994	ENSBTAG00000051606		27110099	27111044
202	10	27001534	27540994	ENSBTAG00000025068	OR11H12B	27135423	27136409
202	10	27001534	27540994	ENSBTAG00000038672	OR11G29	27146096	27147442
202	10	27001534	27540994	ENSBTAG00000032792	OR4Q3	27158209	27159156
202	10	27001534	27540994	ENSBTAG00000037411	OR4H12	27173545	27174489
202	10	27001534	27540994	ENSBTAG00000022915	OR4Q2	27392208	27393149
202	10	27001534	27540994	ENSBTAG00000004821	OR4K14	27402051	27402983
202	10	27001534	27540994	ENSBTAG00000032783	OR4K2	27260414	27261367
202	10	27001534	27540994	ENSBTAG00000050433	OR4L18	27477737	27478666
202	10	27001534	27540994	ENSBTAG00000048339	OR4N5	27488965	27489891
202	10	27001534	27540994	ENSBTAG00000037511	OR4K3	27246324	27247271
202	10	27001534	27540994	ENSBTAG00000050892		27510131	27521199
202	10	27001534	27540994	ENSBTAG00000050663		27289767	27290692
202	10	27001534	27540994	ENSBTAG00000009039	OR4K5	27300847	27301818
202	10	27001534	27540994	ENSBTAG00000032781	OR4K1	27311461	27312396
202	10	27001534	27540994	ENSBTAG00000053927	OR4F69	27579124	27583673
202	10	27001534	27540994	ENSBTAG00000039416	OR4K55B	27540317	27541255
202	10	27001534	27540994	ENSBTAG00000053084	OR4K35	27558840	27559745
202	10	27001534	27540994	ENSBTAG00000051795	OR4G21	27563007	27565042
203	10	45221015	45241187	ENSBTAG00000007638	PIF1	45270353	45277456
203	10	45221015	45241187	ENSBTAG00000008411	PLEKHO2	45233901	45256216
204	10	51321855	51440722	ENSBTAG00000011319	SLTM	51347928	51390892
204	10	51321855	51440722	ENSBTAG00000012391	MINDY2	51438301	51509014
204	10	51321855	51440722	ENSBTAG00000014181	RNF111	51225052	51318938
204	10	51321855	51440722	ENSBTAG00000052257	U7	51333353	51333414
204	10	51321855	51440722	ENSBTAG00000054690	U6	51443239	51443345
205	10	62567699	64027610	ENSBTAG00000036982	5S_rRNA	63969577	63969693
205	10	62567699	64027610	ENSBTAG00000016800	SEMA6D	62638620	62697268
206	10	65942301	66503213	ENSBTAG00000051742	U6	66117297	66117403
206	10	65942301	66503213	ENSBTAG00000051727	U6	66403676	66403782
206	10	65942301	66503213	ENSBTAG00000003835	BMP4	66518527	66525667
207	10	68614718	69041705	ENSBTAG00000005141	PELI2	68531860	68727049
207	10	68614718	69041705	ENSBTAG00000030881	TMEM260	69005149	69075633
208	10	79172775	79847685	ENSBTAG00000018971	RAD51B	79669849	80286850
208	10	79172775	79847685	ENSBTAG00000016311	EIF2S1	79255021	79275823
208	10	79172775	79847685	ENSBTAG00000012900	TMEM229B	79345988	79359617
208	10	79172775	79847685	ENSBTAG00000018297	PLEKHH1	79408026	79463976
208	10	79172775	79847685	ENSBTAG00000016309	ATP6V1D	79239423	79255817
208	10	79172775	79847685	ENSBTAG00000044420	U6	79518283	79518392
208	10	79172775	79847685	ENSBTAG00000001948	VTI1B	79534828	79553034
208	10	79172775	79847685	ENSBTAG00000010239	FAM71D	79106812	79142207
208	10	79172775	79847685	ENSBTAG00000011767	MPP5	79127657	79238619
208	10	79172775	79847685	ENSBTAG00000014334	ZFYVE26	79599600	79667575
208	10	79172775	79847685	ENSBTAG00000018299	PIGH	79466248	79475522
208	10	79172775	79847685	ENSBTAG00000016255	PLEK2	79279034	79299893
208	10	79172775	79847685	ENSBTAG00000001945	ARG2	79498980	79534600
208	10	79172775	79847685	ENSBTAG00000054736		79479909	79480064
208	10	79172775	79847685	ENSBTAG00000012838	RDH12	79579851	79589018
208	10	79172775	79847685	ENSBTAG00000001950	RDH11	79556432	79566949
209	10	83458787	83885662	ENSBTAG00000048139	Metazoa_SRP	83522680	83522975
209	10	83458787	83885662	ENSBTAG00000014189	RGS6	83871181	84062445
209	10	83458787	83885662	ENSBTAG00000052724		83456389	83483472
211	10	94076353	94536813	ENSBTAG00000018039		94271319	94274745
212	10	98598128	99514124	ENSBTAG00000052856		98714526	98731042
213	11	13174636	13213006	ENSBTAG00000009242	ZNF638	13156084	13246782
214	11	21255441	21435774	ENSBTAG00000011643	SOS1	21308259	21434854
214	11	21255441	21435774	ENSBTAG00000044255	bta-mir-2284z-2	21349230	21349304
214	11	21255441	21435774	ENSBTAG00000017039	ARHGEF33	21250827	21295045
214	11	21255441	21435774	ENSBTAG00000024042	MORN2	21205638	21213907
215	11	25760289	25788178	ENSBTAG00000003555	THADA	25515109	25845945
216	11	30498424	30683688	ENSBTAG00000015151	FOXN2	30657152	30713233
217	11	34648626	35644554	ENSBTAG00000027786		35187879	35188286
218	11	38620544	39002811	ENSBTAG00000036435	bta-mir-217	38628452	38628561
218	11	38620544	39002811	ENSBTAG00000029903	bta-mir-216a	38640690	38640798
218	11	38620544	39002811	ENSBTAG00000030046	bta-mir-216b	38657081	38657166
218	11	38620544	39002811	ENSBTAG00000012394	CCDC85A	38849940	39075742
219	11	44076391	44576268	ENSBTAG00000002557	MRPL19	44019398	44030213
219	11	44076391	44576268	ENSBTAG00000052604		44054050	44055061
219	11	44076391	44576268	ENSBTAG00000000157	CCDC138	44615244	44645726
219	11	44076391	44576268	ENSBTAG00000022461	SEPTIN10	44267491	44323707
219	11	44076391	44576268	ENSBTAG00000018554		44083506	44083940
219	11	44076391	44576268	ENSBTAG00000038011	SH3RF3	44340266	44502072
219	11	44076391	44576268	ENSBTAG00000049228		44091161	44155122
219	11	44076391	44576268	ENSBTAG00000019628	EDAR	44555138	44607245
220	11	59035882	59181535	No Ensembl gene ID found
221	11	69750421	70660335	ENSBTAG00000023744	YPEL5	69713717	69727353
221	11	69750421	70660335	ENSBTAG00000007379	ALK	70153921	70661150
221	11	69750421	70660335	ENSBTAG00000007378	CLIP4	70671210	70747621
222	11	73226817	73831130	ENSBTAG00000007837	SELENOI	73145020	73184405
222	11	73226817	73831130	ENSBTAG00000015037	GAREM2	73302138	73317846
222	11	73226817	73831130	ENSBTAG00000010083	HADHB	73226234	73256305
222	11	73226817	73831130	ENSBTAG00000019138	KIF3C	73459358	73495508
222	11	73226817	73831130	ENSBTAG00000054613		73278479	73279498
222	11	73226817	73831130	ENSBTAG00000017330		73196933	73197443
222	11	73226817	73831130	ENSBTAG00000000985	RAB10	73343471	73408822
222	11	73226817	73831130	ENSBTAG00000019983	ASXL2	73541771	73647164
222	11	73226817	73831130	ENSBTAG00000015038	HADHA	73256623	73298910
222	11	73226817	73831130	ENSBTAG00000025335		73538055	73538448
222	11	73226817	73831130	ENSBTAG00000005736	ADGRF3	73210558	73220120
222	11	73226817	73831130	ENSBTAG00000021072	DTNB	73701587	73941286
223	11	75632853	75673662	No Ensembl gene ID found
224	11	80118903	80513212	ENSBTAG00000051858	U6	80150347	80150453
224	11	80118903	80513212	ENSBTAG00000023928	RDH14	80160549	80165517
224	11	80118903	80513212	ENSBTAG00000005270	NT5C1B	80143746	80157733
232	11	82963246	82978360	ENSBTAG00000002046	COX8B	82921987	82924620
232	11	82963246	82978360	ENSBTAG00000016722	PGGHG	82956390	82976683
232	11	82963246	82978360	ENSBTAG00000002045	PSMD13	82902339	82922670
232	11	82963246	82978360	ENSBTAG00000019018		82978840	82979892
232	11	82963246	82978360	ENSBTAG00000001076	NLRP6	82948817	82954244
232	11	82963246	82978360	ENSBTAG00000014081	NBAS	82736891	83207199
232	11	82963246	82978360	ENSBTAG00000020575	IFITM5	82964863	82966228
225	11	83699080	84447985	ENSBTAG00000004948	LRATD1	83673039	83676241
225	11	83699080	84447985	ENSBTAG00000019284		84090372	84091724
226	11	87364811	87450947	ENSBTAG00000008216	RRM2	87488674	87495961
226	11	87364811	87450947	ENSBTAG00000004259	HPCAL1	87213288	87330722
227	11	89363138	89513452	ENSBTAG00000045200	bta-mir-2284aa-1	89381538	89381625
228	11	92176141	92199563	ENSBTAG00000039201		92235653	92241230
229	11	95865994	96479338	ENSBTAG00000015098	RABEPK	96085018	96114101
229	11	95865994	96479338	ENSBTAG00000007662	HSPA5	96115141	96119503
229	11	95865994	96479338	ENSBTAG00000011544	GAPVD1	96142850	96214312
229	11	95865994	96479338	ENSBTAG00000044811	U6	95816808	95816910
229	11	95865994	96479338	ENSBTAG00000048297	U5	96269517	96269629
229	11	95865994	96479338	ENSBTAG00000008033	PPP6C	96044191	96085238
229	11	95865994	96479338	ENSBTAG00000015286	GOLGA1	95868596	95911867
229	11	95865994	96479338	ENSBTAG00000051906	U6	96248294	96248397
229	11	95865994	96479338	ENSBTAG00000045071		95982677	95982786
229	11	95865994	96479338	ENSBTAG00000003205	RPL35	95849987	95854749
229	11	95865994	96479338	ENSBTAG00000015278	ARPC5L	95859752	95866961
229	11	95865994	96479338	ENSBTAG00000010271	MAPKAP1	96283674	96516604
229	11	95865994	96479338	ENSBTAG00000039223	WDR38	95845901	95850466
229	11	95865994	96479338	ENSBTAG00000015553	SCAI	95924987	96038852
230	11	100241309	100262011	ENSBTAG00000002837	TOR1B	100188040	100195167
230	11	100241309	100262011	ENSBTAG00000020305	TOR1A	100196649	100205818
230	11	100241309	100262011	ENSBTAG00000020307	C11H9orf78	100206261	100214788
230	11	100241309	100262011	ENSBTAG00000047907		100226301	100226812
230	11	100241309	100262011	ENSBTAG00000020311	USP20	100215024	100259214
230	11	100241309	100262011	ENSBTAG00000020313	FNBP1	100264412	100399918
231	11	104269491	104292617	ENSBTAG00000030384	SURF1	104259371	104263171
231	11	104269491	104292617	ENSBTAG00000000046	SURF2	104263216	104266858
231	11	104269491	104292617	ENSBTAG00000019721	REXO4	104302962	104312184
231	11	104269491	104292617	ENSBTAG00000015093	ADAMTS13	104321394	104343538
231	11	104269491	104292617	ENSBTAG00000051352	SURF4	104267123	104278746
231	11	104269491	104292617	ENSBTAG00000004140	STKLD1	104285624	104303152
231	11	104269491	104292617	ENSBTAG00000043341	SNORD36	104258594	104258658
231	11	104269491	104292617	ENSBTAG00000011556	MED22	104249112	104255687
231	11	104269491	104292617	ENSBTAG00000011559	RPL7A	104255845	104259161
231	11	104269491	104292617	ENSBTAG00000043101	SNORD24	104257030	104257100
231	11	104269491	104292617	ENSBTAG00000011554	SURF6	104240172	104246931
231	11	104269491	104292617	ENSBTAG00000043016	SNORD36	104257793	104257867
231	11	104269491	104292617	ENSBTAG00000043383	SNORD24	104256297	104256371
233	12	227904	826580	ENSBTAG00000011862	PCDH20	477004	480875
233	12	227904	826580	ENSBTAG00000053256		481662	485995
233	12	227904	826580	ENSBTAG00000035926		783000	784421
234	12	12645461	13098820	ENSBTAG00000008924	TNFSF11	12700984	12742850
234	12	12645461	13098820	ENSBTAG00000019054	EPSTI1	13015397	13115267
234	12	12645461	13098820	ENSBTAG00000034785	DNAJC15	13141567	13223945
234	12	12645461	13098820	ENSBTAG00000003595	FAM216B	12923398	12933168
235	12	16291392	16352789	ENSBTAG00000045156		16334656	16334800
235	12	16291392	16352789	ENSBTAG00000013371	RUBCNL	16369992	16408879
235	12	16291392	16352789	ENSBTAG00000007079	LCP1	16207287	16313140
235	12	16291392	16352789	ENSBTAG00000015994	LRRC63	16313355	16346904
236	12	38219494	38271232	No Ensembl gene ID found
237	12	44751290	44773874	No Ensembl gene ID found
238	12	53430671	53496491	No Ensembl gene ID found
239	12	56034164	56777286	ENSBTAG00000020684		56097142	56098612
240	12	59665421	59863757	No Ensembl gene ID found
241	12	61830995	61944009	No Ensembl gene ID found
242	12	62599768	63504722	ENSBTAG00000051320		63315175	63317364
243	12	66537607	67082650	ENSBTAG00000051288	bta-mir-2285cw-1	66702801	66702857
243	12	66537607	67082650	ENSBTAG00000008708	GPC5	65755349	66788079
244	12	79282337	80663771	ENSBTAG00000005925	SLC10A2	79269215	79290951
244	12	79282337	80663771	ENSBTAG00000045408	U6	80423119	80423224
245	12	82678065	82928912	ENSBTAG00000053710	bta-mir-2301	82802493	82802553
245	12	82678065	82928912	ENSBTAG00000025220	FAM155A	82805244	83413896
246	12	84304299	84332798	ENSBTAG00000018237	MYO16	83879567	84298506
247	13	6539399	7823178	ENSBTAG00000020120	SEL1L2	7424797	7503259
247	13	6539399	7823178	ENSBTAG00000048850		7552589	7651153
247	13	6539399	7823178	ENSBTAG00000021614	TASP1	6988403	7250848
247	13	6539399	7823178	ENSBTAG00000007130	ESF1	7321092	7387380
247	13	6539399	7823178	ENSBTAG00000014252	SPTLC3	6598913	6750081
247	13	6539399	7823178	ENSBTAG00000017188	ISM1	6817156	6909116
247	13	6539399	7823178	ENSBTAG00000004302	NDUFAF5	7387520	7413038
248	13	13640046	14373983	No Ensembl gene ID found
249	13	21539803	21963924	ENSBTAG00000050788	bta-mir-2285dl-2	21520935	21520994
249	13	21539803	21963924	ENSBTAG00000009475	PLXDC2	21312388	21747796
250	13	26491360	27012048	ENSBTAG00000008056	GAD2	26665423	26728690
250	13	26491360	27012048	ENSBTAG00000002123	MYO3A	26492604	26661536
250	13	26491360	27012048	ENSBTAG00000042704		26914622	26914745
250	13	26491360	27012048	ENSBTAG00000003640	GJD4	26756928	26764493
250	13	26491360	27012048	ENSBTAG00000052989	FZD8	26785273	26787345
250	13	26491360	27012048	ENSBTAG00000047440		26787094	26787163
251	13	29535531	29611654	ENSBTAG00000002858	ACBD7	29654035	29660465
251	13	29535531	29611654	ENSBTAG00000010210	SUV39H2	29527156	29549270
251	13	29535531	29611654	ENSBTAG00000016450	CDNF	29470661	29492325
251	13	29535531	29611654	ENSBTAG00000016451	HSPA14	29491860	29517411
251	13	29535531	29611654	ENSBTAG00000042878	SNORD22	29514518	29514641
251	13	29535531	29611654	ENSBTAG00000010220	DCLRE1C	29554370	29588401
251	13	29535531	29611654	ENSBTAG00000002856	MEIG1	29595687	29612617
251	13	29535531	29611654	ENSBTAG00000047454	OLAH	29626082	29642910
252	13	38801479	38959957	ENSBTAG00000052758		38842695	38853581
252	13	38801479	38959957	ENSBTAG00000011882	SLC24A3	38891310	39323725
252	13	38801479	38959957	ENSBTAG00000049672	bta-mir-11973	38988078	38988147
252	13	38801479	38959957	ENSBTAG00000055079		38859573	38862293
253	13	47126711	47557509	ENSBTAG00000049515	U6	47195637	47195743
253	13	47126711	47557509	ENSBTAG00000015872	PROKR2	47550275	47558426
253	13	47126711	47557509	ENSBTAG00000017346	RASSF2	47134626	47157586
253	13	47126711	47557509	ENSBTAG00000006065	PCNA	47430406	47436478
253	13	47126711	47557509	ENSBTAG00000011010	PRND	47086007	47091045
253	13	47126711	47557509	ENSBTAG00000020668		47546444	47547502
253	13	47126711	47557509	ENSBTAG00000032366	SLC23A2	47209404	47348038
253	13	47126711	47557509	ENSBTAG00000006063	TMEM230	47421389	47429786
253	13	47126711	47557509	ENSBTAG00000006066	CDS2	47441800	47498715
253	13	47126711	47557509	ENSBTAG00000042644		47487786	47487891
253	13	47126711	47557509	ENSBTAG00000051124		47201583	47202587
254	13	49961137	50453781	No Ensembl gene ID found
255	13	59125910	59296605	No Ensembl gene ID found
256	13	70008691	70096012	ENSBTAG00000016279	EMILIN3	69992148	69997169
256	13	70008691	70096012	ENSBTAG00000005733	CHD6	70030863	70232300
256	13	70008691	70096012	ENSBTAG00000009165	LPIN3	69973201	69990650
256	13	70008691	70096012	ENSBTAG00000030090	bta-mir-544b-1	70043643	70043727
257	13	72027183	72878769	ENSBTAG00000054177	bta-mir-2285u	72353089	72353189
257	13	72027183	72878769	ENSBTAG00000011233	GTSF1L	72276287	72277184
257	13	72027183	72878769	ENSBTAG00000018873	TTPAL	72891431	72905729
257	13	72027183	72878769	ENSBTAG00000050273		72223201	72224680
257	13	72027183	72878769	ENSBTAG00000007783	MYBL2	72231694	72258247
257	13	72027183	72878769	ENSBTAG00000052404		72628764	72633619
257	13	72027183	72878769	ENSBTAG00000002187	SERINC3	72915534	72932004
257	13	72027183	72878769	ENSBTAG00000050564		72393082	72393423
257	13	72027183	72878769	ENSBTAG00000016741	TOX2	72414396	72567739
257	13	72027183	72878769	ENSBTAG00000002593	GDAP1L1	72715528	72740133
257	13	72027183	72878769	ENSBTAG00000020030	FITM2	72746423	72752451
257	13	72027183	72878769	ENSBTAG00000013220	R3HDML	72771226	72780372
257	13	72027183	72878769	ENSBTAG00000012116	HNF4A	72825552	72853312
257	13	72027183	72878769	ENSBTAG00000042599	U6	72872107	72872212
257	13	72027183	72878769	ENSBTAG00000008527	SRSF6	72096560	72102389
257	13	72027183	72878769	ENSBTAG00000052443		72653837	72658734
257	13	72027183	72878769	ENSBTAG00000016873	OSER1	72669119	72679177
257	13	72027183	72878769	ENSBTAG00000053638		72682894	72685008
257	13	72027183	72878769	ENSBTAG00000048526		72116681	72139578
257	13	72027183	72878769	ENSBTAG00000021033	SGK2	72150159	72175597
257	13	72027183	72878769	ENSBTAG00000019606	IFT52	72178837	72216905
258	13	76414870	76666199	No Ensembl gene ID found
259	13	81079177	81345022	ENSBTAG00000007917	TSHZ2	80866302	81066805
259	13	81079177	81345022	ENSBTAG00000049350		81181854	81186150
259	13	81079177	81345022	ENSBTAG00000042191		81103643	81103722
259	13	81079177	81345022	ENSBTAG00000053770		81103888	81103959
259	13	81079177	81345022	ENSBTAG00000030556	ZNF217	81116533	81153629
260	14	330257	465742	ENSBTAG00000026320	VPS28	508418	512819
260	14	330257	465742	ENSBTAG00000046031	C14H8orf82	416888	419537
260	14	330257	465742	ENSBTAG00000004970	LRRC24	417616	424777
260	14	330257	465742	ENSBTAG00000012353	ZNF34	309282	313478
260	14	330257	465742	ENSBTAG00000004969	LRRC14	424798	428272
260	14	330257	465742	ENSBTAG00000010276	RECQL4	428460	434942
260	14	330257	465742	ENSBTAG00000000879	C14H8orf33	303633	305704
260	14	330257	465742	ENSBTAG00000007186	ARHGAP39	359395	414811
260	14	330257	465742	ENSBTAG00000026327	RPL8	321231	324177
260	14	330257	465742	ENSBTAG00000018456	ZNF7	332701	339111
260	14	330257	465742	ENSBTAG00000018455	COMMD5	347689	349724
260	14	330257	465742	ENSBTAG00000007838	MFSD3	435003	437076
260	14	330257	465742	ENSBTAG00000035254	CYHR1	478582	492655
260	14	330257	465742	ENSBTAG00000045478	bta-mir-2308	381366	381434
260	14	330257	465742	ENSBTAG00000007834	PPP1R16A	443246	448420
260	14	330257	465742	ENSBTAG00000004761	FOXH1	469132	470687
260	14	330257	465742	ENSBTAG00000007753	KIFC2	470777	478486
260	14	330257	465742	ENSBTAG00000007835	GPT	438530	442163
260	14	330257	465742	ENSBTAG00000007749	TONSL	496271	507275
261	14	3464905	3623066	ENSBTAG00000047488	KCNK9	3615121	3712832
261	14	3464905	3623066	ENSBTAG00000013955	TRAPPC9	3200372	3587738
262	14	11763630	12102663	No Ensembl gene ID found
263	14	14168275	15098729	ENSBTAG00000051221		14617954	14685406
263	14	14168275	15098729	ENSBTAG00000010275	WASHC5	15092454	15141282
263	14	14168275	15098729	ENSBTAG00000005498	SQLE	15144664	15167777
263	14	14168275	15098729	ENSBTAG00000042082	U6	14413791	14413890
263	14	14168275	15098729	ENSBTAG00000023179	TRIB1	14779050	14787206
263	14	14168275	15098729	ENSBTAG00000009394	NSMCE2	14849669	15081008
264	14	15792651	16242981	ENSBTAG00000048373		15914441	15917042
264	14	15792651	16242981	ENSBTAG00000016754	KLHL38	16228870	16241271
264	14	15792651	16242981	ENSBTAG00000048822	ANXA13	16143324	16159205
264	14	15792651	16242981	ENSBTAG00000005025	FAM91A1	16074868	16112829
264	14	15792651	16242981	ENSBTAG00000005585	ANXA13	16165840	16200097
264	14	15792651	16242981	ENSBTAG00000013537	FER1L6	15865228	15995482
264	14	15792651	16242981	ENSBTAG00000044213	7SK	16287610	16287898
265	14	18510377	18663519	No Ensembl gene ID found
266	14	29675052	30089537	ENSBTAG00000015901	ARMC1	30000050	30024834
266	14	29675052	30089537	ENSBTAG00000008629	MTFR1	30039506	30098890
266	14	29675052	30089537	ENSBTAG00000054289	U6	29809422	29809528
266	14	29675052	30089537	ENSBTAG00000011614	PDE7A	30111614	30127822
267	14	32622336	32747083	ENSBTAG00000022588	C14H8orf34	32378189	32741893
268	14	38436706	38481264	ENSBTAG00000047574		38402423	38402647
269	14	42846994	44142252	ENSBTAG00000007335	TPD52	43230911	43359853
269	14	42846994	44142252	ENSBTAG00000052076		43717252	43742210
269	14	42846994	44142252	ENSBTAG00000001302	MRPS28	43120078	43222183
269	14	42846994	44142252	ENSBTAG00000014026	PAG1	44178038	44329953
269	14	42846994	44142252	ENSBTAG00000015717	HEY1	42969172	42972066
269	14	42846994	44142252	ENSBTAG00000021743	ZNF704	43837811	44085912
269	14	42846994	44142252	ENSBTAG00000003339	ZBTB10	43668517	43696284
269	14	42846994	44142252	ENSBTAG00000053020		43783671	43787565
269	14	42846994	44142252	ENSBTAG00000020099	STMN2	42811857	42870107
269	14	42846994	44142252	ENSBTAG00000032812		42882079	42882390
270	14	47722669	47743848	No Ensembl gene ID found
271	14	49598834	49783996	No Ensembl gene ID found
272	14	55916664	56339347	ENSBTAG00000006702	EIF3E	56245887	56293897
272	14	55916664	56339347	ENSBTAG00000013598	RSPO2	56385156	56556667
272	14	55916664	56339347	ENSBTAG00000010006	EMC2	55973618	56023743
273	14	58210197	58242680	No Ensembl gene ID found
274	14	59785670	60107340	ENSBTAG00000042347		59943756	59943881
274	14	59785670	60107340	ENSBTAG00000011516	LRP12	60035526	60126246
274	14	59785670	60107340	ENSBTAG00000051568		60146577	60147779
274	14	59785670	60107340	ENSBTAG00000021887	DPYS	60148619	60239255
275	14	68815589	69909934	ENSBTAG00000019581	PLEKHF2	69174130	69194614
275	14	68815589	69909934	ENSBTAG00000044846	SNORA70	68865319	68865442
275	14	68815589	69909934	ENSBTAG00000051195		69052293	69055309
275	14	68815589	69909934	ENSBTAG00000043970	C14H8orf37	69055330	69078021
275	14	68815589	69909934	ENSBTAG00000004906	CCNE2	69448183	69460811
275	14	68815589	69909934	ENSBTAG00000004902	INTS8	69460845	69505807
275	14	68815589	69909934	ENSBTAG00000013621	DPY19L4	69526133	69588076
275	14	68815589	69909934	ENSBTAG00000021838	ESRP1	69602149	69660461
275	14	68815589	69909934	ENSBTAG00000003789	VIRMA	69781691	69846027
275	14	68815589	69909934	ENSBTAG00000050204		69827827	69827840
275	14	68815589	69909934	ENSBTAG00000000632	RAD54B	69858330	69976418
275	14	68815589	69909934	ENSBTAG00000024984	FSBP	69906195	69910872
275	14	68815589	69909934	ENSBTAG00000055158	TP53INP1	69402340	69412215
275	14	68815589	69909934	ENSBTAG00000007570	NDUFAF6	69265371	69301594
275	14	68815589	69909934	ENSBTAG00000042492		69274407	69274541
276	14	70702207	70964025	No Ensembl gene ID found
277	14	77744770	78114461	ENSBTAG00000053138		77955130	78133378
277	14	77744770	78114461	ENSBTAG00000017717	RALYL	77668311	77921529
278	15	9167108	9507044	ENSBTAG00000020466	CNTN5	8786754	9437352
279	15	11144667	11310260	No Ensembl gene ID found
280	15	26735732	26781190	ENSBTAG00000051561		26823892	26825129
281	15	32643853	32775452	ENSBTAG00000029881	bta-let-7a-2	32812702	32812774
281	15	32643853	32775452	ENSBTAG00000036369	bta-mir-100	32818528	32818603
281	15	32643853	32775452	ENSBTAG00000053620		32763495	32766642
281	15	32643853	32775452	ENSBTAG00000029925	bta-mir-125b-1	32763901	32763988
281	15	32643853	32775452	ENSBTAG00000054820		32820702	33050885
282	15	41147720	41260686	ENSBTAG00000002914	GALNT18	41064073	41420001
283	15	44256467	44404296	ENSBTAG00000004863	RIC3	44368149	44429697
283	15	44256467	44404296	ENSBTAG00000051740	bta-mir-2285bx	44307107	44307164
283	15	44256467	44404296	ENSBTAG00000004862	TUB	44436182	44522347
283	15	44256467	44404296	ENSBTAG00000016320	LMO1	44281256	44323130
284	15	47085830	47676855	ENSBTAG00000048615	OR56A3G	47085535	47086482
284	15	47085830	47676855	ENSBTAG00000050950	OR52N2	47340158	47341123
284	15	47085830	47676855	ENSBTAG00000055180		47358847	47370756
284	15	47085830	47676855	ENSBTAG00000009044	OR52N1	47397751	47398716
284	15	47085830	47676855	ENSBTAG00000050676	OR56A9	47102397	47106566
284	15	47085830	47676855	ENSBTAG00000051582		47122611	47138908
284	15	47085830	47676855	ENSBTAG00000032274	OR52E4	47157326	47176517
284	15	47085830	47676855	ENSBTAG00000037505	OR52E7	47187572	47188540
284	15	47085830	47676855	ENSBTAG00000000118	OR52E8	47200087	47201058
284	15	47085830	47676855	ENSBTAG00000049627	OR52N4I	47489233	47490204
284	15	47085830	47676855	ENSBTAG00000048484	OR56B2MP	47500614	47503237
284	15	47085830	47676855	ENSBTAG00000048679	OR52N4H	47532450	47533433
284	15	47085830	47676855	ENSBTAG00000051694	OR52N4	47548074	47549045
284	15	47085830	47676855	ENSBTAG00000039029	OR52P1	47597548	47598537
284	15	47085830	47676855	ENSBTAG00000046618	OR52AC1	47606948	47607856
284	15	47085830	47676855	ENSBTAG00000048584		47621975	47622952
284	15	47085830	47676855	ENSBTAG00000052134	OR52U1	47640913	47641890
284	15	47085830	47676855	ENSBTAG00000016119	OR52D3	47652129	47653082
284	15	47085830	47676855	ENSBTAG00000006815		47661933	47663266
284	15	47085830	47676855	ENSBTAG00000051804	OR52H9	47681806	47682747
284	15	47085830	47676855	ENSBTAG00000054683	OR56B2C	47451699	47465516
284	15	47085830	47676855	ENSBTAG00000032259		47461751	47462062
284	15	47085830	47676855	ENSBTAG00000032255		47476270	47477232
284	15	47085830	47676855	ENSBTAG00000038452	OR52E15	47213218	47214159
284	15	47085830	47676855	ENSBTAG00000020952	OR52E18	47227535	47228476
284	15	47085830	47676855	ENSBTAG00000049514	OR52N2H	47245425	47246390
284	15	47085830	47676855	ENSBTAG00000036328	OR52N2G	47312699	47313661
284	15	47085830	47676855	ENSBTAG00000043009	U6	47329447	47329553
284	15	47085830	47676855	ENSBTAG00000051243	OR56A5	47028373	47044838
284	15	47085830	47676855	ENSBTAG00000048638	OR56A3H	47070859	47071806
284	15	47085830	47676855	ENSBTAG00000052528	OR52N5	47407068	47408033
284	15	47085830	47676855	ENSBTAG00000050762	OR56B2E	47432076	47433035
285	15	63260613	63486831	ENSBTAG00000005338	EIF3M	63298794	63316294
285	15	63260613	63486831	ENSBTAG00000054030		63389114	63432268
285	15	63260613	63486831	ENSBTAG00000050844		63510596	63515243
285	15	63260613	63486831	ENSBTAG00000020731	PRRG4	63515385	63530238
285	15	63260613	63486831	ENSBTAG00000049128		63330758	63331135
285	15	63260613	63486831	ENSBTAG00000050304		63342193	63358589
286	15	69802852	69953512	No Ensembl gene ID found
287	15	75726556	75857414	ENSBTAG00000003199	SLC35C1	75852557	75860286
287	15	75726556	75857414	ENSBTAG00000021223	CRY2	75879778	75915413
287	15	75726556	75857414	ENSBTAG00000003721	CHST1	75702165	75705849
288	15	80139223	80252014	ENSBTAG00000024952	OR5AK7	80176960	80177910
288	15	80139223	80252014	ENSBTAG00000052129	OR5AK6	80211585	80212514
288	15	80139223	80252014	ENSBTAG00000054643	OR5AK31	80225396	80226325
288	15	80139223	80252014	ENSBTAG00000051651	OR5AK30	80252981	80253922
288	15	80139223	80252014	ENSBTAG00000053339		80193824	80194774
288	15	80139223	80252014	ENSBTAG00000031017		80078544	80120961
288	15	80139223	80252014	ENSBTAG00000050634		80138241	80138749
288	15	80139223	80252014	ENSBTAG00000055298	OR5AK29	80160491	80161420
289	16	1030158	1758101	ENSBTAG00000014059	ATP2B4	1400155	1497069
289	16	1030158	1758101	ENSBTAG00000012349	LAX1	1510252	1518304
289	16	1030158	1758101	ENSBTAG00000053471		1529947	1531800
289	16	1030158	1758101	ENSBTAG00000050748		1581030	1588613
289	16	1030158	1758101	ENSBTAG00000017352	ZC3H11A	1596039	1623678
289	16	1030158	1758101	ENSBTAG00000050925		1624495	1625414
289	16	1030158	1758101	ENSBTAG00000051203		1013899	1049309
289	16	1030158	1758101	ENSBTAG00000054445		1073887	1076004
289	16	1030158	1758101	ENSBTAG00000015711	BTG2	1087323	1089347
289	16	1030158	1758101	ENSBTAG00000014912	FMOD	1122157	1132658
289	16	1030158	1758101	ENSBTAG00000017834	PRELP	1238615	1252736
289	16	1030158	1758101	ENSBTAG00000013764	OPTC	1257070	1266500
289	16	1030158	1758101	ENSBTAG00000043823	U6	1257586	1257686
289	16	1030158	1758101	ENSBTAG00000050130	SNRPE	1635960	1640051
289	16	1030158	1758101	ENSBTAG00000052913		1644724	1647223
290	16	3773489	4210768	ENSBTAG00000020227	FAM72A	3986155	3998589
290	16	3773489	4210768	ENSBTAG00000001483	SRGAP2	4001470	4254165
290	16	3773489	4210768	ENSBTAG00000012774	RAB7B	3728988	3757499
290	16	3773489	4210768	ENSBTAG00000050953		3790836	3814767
290	16	3773489	4210768	ENSBTAG00000010408	IKBKE	4259232	4284591
290	16	3773489	4210768	ENSBTAG00000017301	AVPR1B	3876671	3882191
290	16	3773489	4210768	ENSBTAG00000050299		3948332	3952509
290	16	3773489	4210768	ENSBTAG00000008513	RHEX	3826242	3851218
291	16	7463988	7591922	No Ensembl gene ID found
292	16	9565016	9734211	No Ensembl gene ID found
293	16	12125228	12347316	ENSBTAG00000013620	UCHL5	12190421	12232355
293	16	12125228	12347316	ENSBTAG00000015972	GLRX2	12146640	12167350
293	16	12125228	12347316	ENSBTAG00000013812	RO60	12164240	12190959
293	16	12125228	12347316	ENSBTAG00000016703	CDC73	12027018	12117531
294	16	19413646	19436329	ENSBTAG00000006188	USH2A	18892333	19815906
295	16	28294426	28688202	ENSBTAG00000008449	DNAH14	28100230	28442783
295	16	28294426	28688202	ENSBTAG00000016185	ENAH	28535630	28690127
295	16	28294426	28688202	ENSBTAG00000008453	LBR	28446036	28472860
295	16	28294426	28688202	ENSBTAG00000027396		28310572	28311011
296	16	32846024	33179783	ENSBTAG00000033127	C16H1orf100	32802310	32838399
296	16	32846024	33179783	ENSBTAG00000000385	ZBTB18	33149470	33155673
296	16	32846024	33179783	ENSBTAG00000052890	U6	32845697	32845803
296	16	32846024	33179783	ENSBTAG00000013885	ADSS2	32767321	32799776
297	16	34337720	34620089	ENSBTAG00000033056	PLD5	34429413	34853620
298	16	43676591	44527833	ENSBTAG00000051214	U6	43800552	43800658
298	16	43676591	44527833	ENSBTAG00000037072	U1	44322690	44322852
298	16	43676591	44527833	ENSBTAG00000018984	PIK3CD	43788707	43850241
298	16	43676591	44527833	ENSBTAG00000004246	H6PD	44209992	44234164
298	16	43676591	44527833	ENSBTAG00000052912		44282168	44283172
298	16	43676591	44527833	ENSBTAG00000011823	CLSTN1	43747735	43786671
298	16	43676591	44527833	ENSBTAG00000003180	TMEM201	43890229	43911977
298	16	43676591	44527833	ENSBTAG00000029924	bta-mir-34a	44308925	44309031
298	16	43676591	44527833	ENSBTAG00000003177	SLC25A33	43916567	43946700
298	16	43676591	44527833	ENSBTAG00000036516	5S_rRNA	43842182	43842301
298	16	43676591	44527833	ENSBTAG00000049838		44283971	44287592
298	16	43676591	44527833	ENSBTAG00000012605	GPR157	44330572	44353081
298	16	43676591	44527833	ENSBTAG00000049485		44050826	44064010
298	16	43676591	44527833	ENSBTAG00000013411	ENO1	44553028	44566771
298	16	43676591	44527833	ENSBTAG00000024539	SPSB1	44108079	44179555
298	16	43676591	44527833	ENSBTAG00000034323		44379636	44407097
298	16	43676591	44527833	ENSBTAG00000009515	CA6	44440378	44472484
298	16	43676591	44527833	ENSBTAG00000005933	CTNNBIP1	43628175	43675419
298	16	43676591	44527833	ENSBTAG00000042532	U6	43882904	43883010
299	16	51194720	51444577	ENSBTAG00000024492		51406283	51420997
299	16	51194720	51444577	ENSBTAG00000010696	DVL1	51179889	51192095
299	16	51194720	51444577	ENSBTAG00000007620	INTS11	51201649	51211966
299	16	51194720	51444577	ENSBTAG00000051410	TAS1R3	51192931	51195907
299	16	51194720	51444577	ENSBTAG00000007623	CPTP	51197668	51201525
299	16	51194720	51444577	ENSBTAG00000004873	CCNL2	51136847	51145545
299	16	51194720	51444577	ENSBTAG00000007619	PUSL1	51211860	51214693
299	16	51194720	51444577	ENSBTAG00000009856	ACAP3	51215231	51229547
299	16	51194720	51444577	ENSBTAG00000004874	AURKAIP1	51147301	51151891
299	16	51194720	51444577	ENSBTAG00000012247	MXRA8	51172933	51177376
299	16	51194720	51444577	ENSBTAG00000015632	TNFRSF18	51293430	51296461
299	16	51194720	51444577	ENSBTAG00000018028	TTLL10	51299216	51327827
299	16	51194720	51444577	ENSBTAG00000036395	bta-mir-429	51321445	51321528
299	16	51194720	51444577	ENSBTAG00000029998	bta-mir-200a	51322680	51322765
299	16	51194720	51444577	ENSBTAG00000030062		51323334	51323413
299	16	51194720	51444577	ENSBTAG00000014511	C16H1orf159	51375151	51400873
299	16	51194720	51444577	ENSBTAG00000037523	B3GALT6	51269081	51270070
299	16	51194720	51444577	ENSBTAG00000017674	SCNN1D	51229739	51235484
299	16	51194720	51444577	ENSBTAG00000015882	UBE2J2	51239385	51252236
299	16	51194720	51444577	ENSBTAG00000031631	C1QTNF12	51253733	51257855
299	16	51194720	51444577	ENSBTAG00000014707	ISG15	51464069	51465107
299	16	51194720	51444577	ENSBTAG00000015642	SDF4	51270270	51282975
299	16	51194720	51444577	ENSBTAG00000015635	TNFRSF4	51282437	51288691
299	16	51194720	51444577	ENSBTAG00000013191	AGRN	51422628	51461967
299	16	51194720	51444577	ENSBTAG00000014705	HES4	51474167	51475191
299	16	51194720	51444577	ENSBTAG00000046758	RNF223	51406585	51407334
299	16	51194720	51444577	ENSBTAG00000014540	PERM1	51493180	51498783
300	16	56826030	57746006	ENSBTAG00000018303	PAPPA2	57724441	58036056
300	16	56826030	57746006	ENSBTAG00000044308		57228956	57229096
300	16	56826030	57746006	ENSBTAG00000031385	COP1	57201765	57426155
300	16	56826030	57746006	ENSBTAG00000042851		57120847	57120975
301	16	60233117	60355931	ENSBTAG00000010718	RALGPS2	60124735	60284409
301	16	60233117	60355931	ENSBTAG00000010719	ANGPTL1	60222330	60246517
301	16	60233117	60355931	ENSBTAG00000013999	FAM20B	60375301	60417812
303	16	78087115	78427163	ENSBTAG00000055055	bta-mir-2285ay	78409091	78409150
302	16	80424663	80448456	ENSBTAG00000049594		80452399	80455108
302	16	80424663	80448456	ENSBTAG00000004789	LGR6	80312915	80399065
302	16	80424663	80448456	ENSBTAG00000052377		80448310	80448567
302	16	80424663	80448456	ENSBTAG00000014992	GPR37L1	80440023	80444291
302	16	80424663	80448456	ENSBTAG00000047073		80402498	80405323
302	16	80424663	80448456	ENSBTAG00000003016	PTPN7	80420337	80428748
302	16	80424663	80448456	ENSBTAG00000006574	ARL8A	80429842	80436465
304	17	3509689	4192418	ENSBTAG00000000281	MND1	4218300	4297890
304	17	3509689	4192418	ENSBTAG00000018563	SFRP2	3834470	3843041
304	17	3509689	4192418	ENSBTAG00000019426	RNF175	3885204	3950848
304	17	3509689	4192418	ENSBTAG00000008008	TLR2	3954019	3967242
304	17	3509689	4192418	ENSBTAG00000016625	TMEM131L	3995816	4171087
305	17	12483821	12603055	ENSBTAG00000049365		12606944	12633802
305	17	12483821	12603055	ENSBTAG00000012800	MMAA	12653032	12681867
305	17	12483821	12603055	ENSBTAG00000012738	ZNF827	12387472	12579784
306	17	14177282	14608759	ENSBTAG00000047331	GYPB	14115218	14143540
306	17	14177282	14608759	ENSBTAG00000049621		14154472	14216451
306	17	14177282	14608759	ENSBTAG00000002813	GAB1	14421800	14549193
306	17	14177282	14608759	ENSBTAG00000052695		14598336	14598563
306	17	14177282	14608759	ENSBTAG00000003399	SMARCA5	14342769	14380566
307	17	21696752	21719223	ENSBTAG00000044703		21767470	21767597
308	17	25016350	25229484	ENSBTAG00000019977	PCDH10	25029473	25071284
308	17	25016350	25229484	ENSBTAG00000053618		25069647	25070347
308	17	25016350	25229484	ENSBTAG00000055086		25071340	25087346
309	17	37332358	37366170	No Ensembl gene ID found
310	17	39113263	39276948	ENSBTAG00000055004		39268470	39268712
310	17	39113263	39276948	ENSBTAG00000054890		39314209	39314499
311	17	45388260	45426066	ENSBTAG00000000439	SFSWAP	45279916	45360901
312	17	53987190	54377751	ENSBTAG00000010812	P2RX4	53925451	53941599
312	17	53987190	54377751	ENSBTAG00000008948	P2RX7	53970346	54027496
312	17	53987190	54377751	ENSBTAG00000020584	IFT81	54062673	54200209
312	17	53987190	54377751	ENSBTAG00000052539		54261956	54264957
312	17	53987190	54377751	ENSBTAG00000016675	ANAPC7	54291474	54312144
312	17	53987190	54377751	ENSBTAG00000005345	ARPC3	54326081	54337078
312	17	53987190	54377751	ENSBTAG00000001398	ATP2A2	54211210	54267854
312	17	53987190	54377751	ENSBTAG00000018330	RAD9B	54377843	54406455
312	17	53987190	54377751	ENSBTAG00000018332	PPTC7	54408216	54453472
312	17	53987190	54377751	ENSBTAG00000005347	GPN3	54340390	54359773
312	17	53987190	54377751	ENSBTAG00000022067	FAM216A	54360388	54368947
312	17	53987190	54377751	ENSBTAG00000053945		54329751	54330785
312	17	53987190	54377751	ENSBTAG00000047446	bta-mir-2285an	54332066	54332124
312	17	53987190	54377751	ENSBTAG00000008417	VPS29	54370245	54377438
313	17	63412357	63612425	ENSBTAG00000000031	TRPV4	63410753	63447169
313	17	63412357	63612425	ENSBTAG00000050459	FAM222A	63456481	63510511
313	17	63412357	63612425	ENSBTAG00000005178	MMAB	63628770	63639339
313	17	63412357	63612425	ENSBTAG00000049138		63642211	63644830
313	17	63412357	63612425	ENSBTAG00000002698	UBE3B	63650234	63696918
313	17	63412357	63612425	ENSBTAG00000005183	MVK	63607270	63628642
313	17	63412357	63612425	ENSBTAG00000006504	TCHP	63350533	63365001
313	17	63412357	63612425	ENSBTAG00000002591	GLTP	63377041	63399500
314	17	68825905	69167714	ENSBTAG00000050802		69111637	69132379
314	17	68825905	69167714	ENSBTAG00000013877	HORMAD2	69132614	69203058
314	17	68825905	69167714	ENSBTAG00000013153	NF2	68758653	68833313
314	17	68825905	69167714	ENSBTAG00000017886	CABP7	68853776	68863080
314	17	68825905	69167714	ENSBTAG00000017890	ZMAT5	68864267	68887043
314	17	68825905	69167714	ENSBTAG00000000913	UQCR10	68887320	68889515
314	17	68825905	69167714	ENSBTAG00000002452	ASCC2	68906700	68942712
314	17	68825905	69167714	ENSBTAG00000043525	U6	68948365	68948465
314	17	68825905	69167714	ENSBTAG00000001030	MTMR3	68971211	69102722
315	17	72466596	72708941	ENSBTAG00000022020	CLDN5	72734557	72735831
315	17	72466596	72708941	ENSBTAG00000048885		72698934	72701609
315	17	72466596	72708941	ENSBTAG00000004284	UFD1	72702974	72716296
315	17	72466596	72708941	ENSBTAG00000004286	CDC45	72716770	72732379
315	17	72466596	72708941	ENSBTAG00000019888	HIRA	72647476	72693052
315	17	72466596	72708941	ENSBTAG00000019891	MRPL40	72693872	72696274
315	17	72466596	72708941	ENSBTAG00000002130	SMPD4	72403730	72419364
315	17	72466596	72708941	ENSBTAG00000031018		72426305	72430254
315	17	72466596	72708941	ENSBTAG00000018048	MED15	72431576	72476026
315	17	72466596	72708941	ENSBTAG00000020161	KLHL22	72491752	72505789
315	17	72466596	72708941	ENSBTAG00000019375	SCARF2	72508575	72519966
315	17	72466596	72708941	ENSBTAG00000016257	ZNF74	72544934	72553115
315	17	72466596	72708941	ENSBTAG00000000429	DGCR2	72563333	72590762
315	17	72466596	72708941	ENSBTAG00000045955	TSSK1B	72591117	72592556
315	17	72466596	72708941	ENSBTAG00000048123	TSSK2	72595819	72596895
315	17	72466596	72708941	ENSBTAG00000018534	ESS2	72596998	72603599
315	17	72466596	72708941	ENSBTAG00000047526	GSC2	72606019	72607163
315	17	72466596	72708941	ENSBTAG00000008528	SLC25A1	72617237	72620215
316	18	1113035	1642274	ENSBTAG00000009358	MTSS2	1488986	1508027
316	18	1113035	1642274	ENSBTAG00000050915		1502631	1503785
316	18	1113035	1642274	ENSBTAG00000009357	IL34	1510170	1570878
316	18	1113035	1642274	ENSBTAG00000042893	U6	1556994	1557097
316	18	1113035	1642274	ENSBTAG00000010627	SF3B3	1578539	1618405
316	18	1113035	1642274	ENSBTAG00000044280	bta-mir-2324	1582910	1582980
316	18	1113035	1642274	ENSBTAG00000043049		1607891	1607981
316	18	1113035	1642274	ENSBTAG00000042806		1612662	1612741
316	18	1113035	1642274	ENSBTAG00000012988	COG4	1618164	1643268
316	18	1113035	1642274	ENSBTAG00000012985	FCSK	1643524	1656631
316	18	1113035	1642274	ENSBTAG00000018244	VSTM2B	1300877	1329800
316	18	1113035	1642274	ENSBTAG00000023795	VAC14	1411461	1487893
317	18	3918401	3938951	No Ensembl gene ID found
318	18	58213699	58358354	ENSBTAG00000049736		58390922	58413756
318	18	58213699	58358354	ENSBTAG00000050064		58191619	58192650
318	18	58213699	58358354	ENSBTAG00000049460		58212534	58214947
318	18	58213699	58358354	ENSBTAG00000054547		58234157	58235173
318	18	58213699	58358354	ENSBTAG00000050488		58251490	58252506
318	18	58213699	58358354	ENSBTAG00000054038		58279794	58280810
318	18	58213699	58358354	ENSBTAG00000047761		58302336	58312289
318	18	58213699	58358354	ENSBTAG00000053131		58329825	58340359
318	18	58213699	58358354	ENSBTAG00000038903		58342620	58344707
318	18	58213699	58358354	ENSBTAG00000051725		58351071	58366166
318	18	58213699	58358354	ENSBTAG00000033523		58369009	58375417
319	19	2925359	4030136	ENSBTAG00000051565		3607865	3608629
319	19	2925359	4030136	ENSBTAG00000017345	KIF2B	3777923	3780159
319	19	2925359	4030136	ENSBTAG00000044618		3794155	3794271
320	19	8051827	8133622	ENSBTAG00000004406	MSI2	8092267	8492726
321	19	12710122	13518465	ENSBTAG00000020089	USP32	12577140	12778987
321	19	12710122	13518465	ENSBTAG00000043422	U6	12677241	12677342
321	19	12710122	13518465	ENSBTAG00000017969	CA4	12803073	12811847
321	19	12710122	13518465	ENSBTAG00000012672	ZNHIT3	12843752	12850362
321	19	12710122	13518465	ENSBTAG00000012675	MYO19	12850548	12884004
321	19	12710122	13518465	ENSBTAG00000043093		12852860	12852989
321	19	12710122	13518465	ENSBTAG00000034396	PIGW	12884510	12887667
321	19	12710122	13518465	ENSBTAG00000010290	GGNBP2	12895739	12928293
321	19	12710122	13518465	ENSBTAG00000010297	DHRS11	12930324	12940525
321	19	12710122	13518465	ENSBTAG00000010311	MRM1	12941110	12950393
321	19	12710122	13518465	ENSBTAG00000000560		13214920	13216355
321	19	12710122	13518465	ENSBTAG00000050755		13281471	13292529
321	19	12710122	13518465	ENSBTAG00000033562	LHX1	13301089	13307764
321	19	12710122	13518465	ENSBTAG00000021927	AATF	13312212	13420345
321	19	12710122	13518465	ENSBTAG00000017567	ACACA	13441162	13726679
322	19	16316144	16443773	ENSBTAG00000025200	ASIC2	16022746	17228096
323	19	21799157	22392438	ENSBTAG00000018126	VPS53	22125877	22249140
323	19	21799157	22392438	ENSBTAG00000054644		22191732	22192763
323	19	21799157	22392438	ENSBTAG00000008424	ABR	21674362	21862869
323	19	21799157	22392438	ENSBTAG00000046273	TLCD3A	22097877	22106826
323	19	21799157	22392438	ENSBTAG00000046148		22285426	22288707
323	19	21799157	22392438	ENSBTAG00000008423	TIMM22	21863372	21870716
323	19	21799157	22392438	ENSBTAG00000000855	NXN	21889110	22053102
323	19	21799157	22392438	ENSBTAG00000006606	RFLNB	22265770	22271125
323	19	21799157	22392438	ENSBTAG00000019160	GLOD4	22065122	22084876
323	19	21799157	22392438	ENSBTAG00000050210	bta-mir-2335	22069218	22069286
323	19	21799157	22392438	ENSBTAG00000013393	GEMIN4	22088342	22096721
323	19	21799157	22392438	ENSBTAG00000013395	DBIL5	22088603	22089801
323	19	21799157	22392438	ENSBTAG00000019162	MRM3	22060689	22065001
323	19	21799157	22392438	ENSBTAG00000029295	5S_rRNA	22285575	22285686
323	19	21799157	22392438	ENSBTAG00000044395	bta-mir-2336	22253976	22254051
323	19	21799157	22392438	ENSBTAG00000039819	RPH3AL	22301377	22440866
324	19	26498171	26896413	ENSBTAG00000004913	RNF167	26450718	26455554
324	19	26498171	26896413	ENSBTAG00000004915	PFN1	26447390	26450242
324	19	26498171	26896413	ENSBTAG00000047992	C19H17orf107	26487421	26488183
324	19	26498171	26896413	ENSBTAG00000004910	SLC25A11	26455453	26458255
324	19	26498171	26896413	ENSBTAG00000004908	CHRNE	26484296	26489324
324	19	26498171	26896413	ENSBTAG00000013390	PSMB6	26564847	26567068
324	19	26498171	26896413	ENSBTAG00000048034	GLTPD2	26571233	26572537
324	19	26498171	26896413	ENSBTAG00000045946	VMO1	26574918	26576224
324	19	26498171	26896413	ENSBTAG00000003733	TM4SF5	26575856	26583222
324	19	26498171	26896413	ENSBTAG00000018316	ZMYND15	26609543	26614671
324	19	26498171	26896413	ENSBTAG00000021932	RNASEK	26802642	26804385
324	19	26498171	26896413	ENSBTAG00000021931	C19H17orf49	26803542	26807446
324	19	26498171	26896413	ENSBTAG00000030113	bta-mir-195	26807507	26807593
324	19	26498171	26896413	ENSBTAG00000031998	CXCL16	26615705	26620061
324	19	26498171	26896413	ENSBTAG00000018314	MED11	26619637	26621469
324	19	26498171	26896413	ENSBTAG00000018315	PELP1	26621508	26669665
324	19	26498171	26896413	ENSBTAG00000035587	ARRB2	26634449	26643103
324	19	26498171	26896413	ENSBTAG00000044862	bta-mir-2338	26664518	26664590
324	19	26498171	26896413	ENSBTAG00000011990	ALOX15	26697231	26705809
324	19	26498171	26896413	ENSBTAG00000012071	ASGR1	26893934	26899708
324	19	26498171	26896413	ENSBTAG00000031933	ALOX12E	26727566	26736433
324	19	26498171	26896413	ENSBTAG00000053786		26771663	26773042
324	19	26498171	26896413	ENSBTAG00000021933	ALOX12	26787284	26800417
324	19	26498171	26896413	ENSBTAG00000013392	PLD2	26543144	26556510
324	19	26498171	26896413	ENSBTAG00000003075	DVL2	26940118	26948320
324	19	26498171	26896413	ENSBTAG00000020852	SLC16A11	26825722	26827663
324	19	26498171	26896413	ENSBTAG00000004909	GP1BA	26460494	26462445
324	19	26498171	26896413	ENSBTAG00000020854	BCL6B	26813394	26817380
324	19	26498171	26896413	ENSBTAG00000020853	SLC16A13	26821869	26825360
324	19	26498171	26896413	ENSBTAG00000042630		26905675	26905819
324	19	26498171	26896413	ENSBTAG00000004907	MINK1	26489830	26537129
324	19	26498171	26896413	ENSBTAG00000025101	ASGR2	26856102	26877499
324	19	26498171	26896413	ENSBTAG00000029868	bta-mir-497	26807816	26807927
324	19	26498171	26896413	ENSBTAG00000029812	bta-mir-324	26938001	26938094
324	19	26498171	26896413	ENSBTAG00000002564	DLG4	26909315	26932146
324	19	26498171	26896413	ENSBTAG00000003072	ACADVL	26934465	26940043
324	19	26498171	26896413	ENSBTAG00000017895	CLEC10A	26833438	26837327
325	19	29591552	29711989	ENSBTAG00000021780	SCO1	29645573	29668006
325	19	29591552	29711989	ENSBTAG00000046919	ADPRM	29667889	29675257
325	19	29591552	29711989	ENSBTAG00000011803	MYH3	29601526	29622481
325	19	29591552	29711989	ENSBTAG00000054790		29695670	29697861
325	19	29591552	29711989	ENSBTAG00000003958	TMEM220	29676159	29693442
326	19	38855020	39005507	ENSBTAG00000001804	GPR179	38989588	39004881
326	19	38855020	39005507	ENSBTAG00000011435	NPEPPS	38823897	38928029
326	19	38855020	39005507	ENSBTAG00000008535	SOCS7	39011186	39036089
326	19	38855020	39005507	ENSBTAG00000049522		38975044	38975736
326	19	38855020	39005507	ENSBTAG00000042555	U6	38864114	38864219
326	19	38855020	39005507	ENSBTAG00000025001	MRPL45	38966206	38985585
327	19	44356818	44583858	ENSBTAG00000001735	ADAM11	44482064	44507278
327	19	44356818	44583858	ENSBTAG00000016736	HIGD1B	44564294	44566917
327	19	44356818	44583858	ENSBTAG00000039485	MEIOC	44410793	44424220
327	19	44356818	44583858	ENSBTAG00000004036	GJC1	44526681	44554914
327	19	44356818	44583858	ENSBTAG00000005696	DBF4B	44448991	44478957
327	19	44356818	44583858	ENSBTAG00000020590	FZD2	44328506	44330388
327	19	44356818	44583858	ENSBTAG00000005693	CCDC43	44427063	44436404
327	19	44356818	44583858	ENSBTAG00000044884	bta-mir-2343	44575115	44575188
327	19	44356818	44583858	ENSBTAG00000049540	CCDC103	44603495	44608759
327	19	44356818	44583858	ENSBTAG00000013534	GFAP	44611313	44621130
327	19	44356818	44583858	ENSBTAG00000013526	EFTUD2	44566296	44603604
327	19	44356818	44583858	ENSBTAG00000008088	KIF18B	44629534	44650895
327	19	44356818	44583858	ENSBTAG00000013532	FAM187A	44609317	44610582
328	19	52237239	52716129	ENSBTAG00000053481	bta-mir-10164	52237407	52237487
328	19	52237239	52716129	ENSBTAG00000016023	EIF4A3	52468335	52480600
328	19	52237239	52716129	ENSBTAG00000051372		52695804	52696976
328	19	52237239	52716129	ENSBTAG00000016021	GAA	52483395	52499075
328	19	52237239	52716129	ENSBTAG00000049156	CBX4	52701295	52707712
328	19	52237239	52716129	ENSBTAG00000049551	Metazoa_SRP	52462926	52463226
328	19	52237239	52716129	ENSBTAG00000017233		52337266	52363244
328	19	52237239	52716129	ENSBTAG00000015276	SLC26A11	52406402	52424135
328	19	52237239	52716129	ENSBTAG00000015267	SGSH	52424174	52431354
328	19	52237239	52716129	ENSBTAG00000053071		52262092	52317873
328	19	52237239	52716129	ENSBTAG00000016017	CCDC40	52500266	52544223
328	19	52237239	52716129	ENSBTAG00000009107	CBX8	52742477	52745844
328	19	52237239	52716129	ENSBTAG00000022489		52121870	52239797
328	19	52237239	52716129	ENSBTAG00000030186		52491135	52491311
328	19	52237239	52716129	ENSBTAG00000015261	CARD14	52431399	52468644
328	19	52237239	52716129	ENSBTAG00000038306	CBX2	52751728	52760319
328	19	52237239	52716129	ENSBTAG00000003192	TBC1D16	52544478	52628757
329	19	55861131	55995213	ENSBTAG00000007220	CASKIN2	56028993	56043211
329	19	55861131	55995213	ENSBTAG00000010758	SMIM5	55932583	55939531
329	19	55861131	55995213	ENSBTAG00000024909	H3-3B	55821418	55823783
329	19	55861131	55995213	ENSBTAG00000007217	TMEM94	56044033	56058416
329	19	55861131	55995213	ENSBTAG00000016287	UNK	55785615	55817832
329	19	55861131	55995213	ENSBTAG00000011713		55946579	55960796
329	19	55861131	55995213	ENSBTAG00000020067	LLGL2	55984816	56020314
329	19	55861131	55995213	ENSBTAG00000047510	SMIM6	55926566	55927989
329	19	55861131	55995213	ENSBTAG00000018169	ITGB4	55840138	55872606
329	19	55861131	55995213	ENSBTAG00000011717	SAP30BP	55881837	55915877
329	19	55861131	55995213	ENSBTAG00000011715	RECQL5	55916749	55945997
329	19	55861131	55995213	ENSBTAG00000014964	GALK1	55833248	55840035
329	19	55861131	55995213	ENSBTAG00000000824	TSEN54	56020690	56027838
330	19	60345513	60373656	No Ensembl gene ID found
331	19	63121411	63185570	ENSBTAG00000054931	CACNG4	63063635	63114972
331	19	63121411	63185570	ENSBTAG00000007547	CACNG1	63125471	63133138
331	19	63121411	63185570	ENSBTAG00000004746	HELZ	63147954	63292314
332	20	941580	1425314	ENSBTAG00000054954	bta-mir-2285ct	909791	909849
332	20	941580	1425314	ENSBTAG00000017746	SLIT3	447373	1163533
333	20	6720318	6780487	ENSBTAG00000016002	FAM169A	6676797	6738543
333	20	6720318	6780487	ENSBTAG00000003066	NSA2	6742915	6750047
333	20	6720318	6780487	ENSBTAG00000015512	HEXB	6801767	6834107
333	20	6720318	6780487	ENSBTAG00000015519	GFM2	6750176	6801800
334	20	14390572	14441811	ENSBTAG00000000037	CWC27	14466137	14726313
334	20	14390572	14441811	ENSBTAG00000050031		14468519	14473359
334	20	14390572	14441811	ENSBTAG00000044452	U4	14399211	14399276
335	20	22622348	22716594	ENSBTAG00000051954		22561143	22600229
336	20	25289494	25321745	No Ensembl gene ID found
337	20	27490669	27821661	ENSBTAG00000001241	ISL1	27733036	27743771
337	20	27490669	27821661	ENSBTAG00000028641	5S_rRNA	27854695	27854804
338	20	29679036	29753049	No Ensembl gene ID found
339	20	33883575	34145466	No Ensembl gene ID found
340	20	39238538	39586579	ENSBTAG00000019211	BRIX1	39219143	39228770
340	20	39238538	39586579	ENSBTAG00000019209	RAD1	39227867	39234623
340	20	39238538	39586579	ENSBTAG00000032933	TTC23L	39249515	39306162
340	20	39238538	39586579	ENSBTAG00000015648	DNAJC21	39183189	39214779
340	20	39238538	39586579	ENSBTAG00000037206	U1	39292894	39293044
340	20	39238538	39586579	ENSBTAG00000007071	RAI14	39314838	39473962
341	20	41465644	41684531	ENSBTAG00000032848	GOLPH3	41439630	41491576
341	20	41465644	41684531	ENSBTAG00000014455	PDZD2	41504814	41907383
342	20	42991685	42997487	No Ensembl gene ID found
343	20	44136253	45022442	ENSBTAG00000043813	5S_rRNA	45020646	45020764
344	20	56645810	57385609	ENSBTAG00000016444	RETREG1	56526791	56683260
344	20	56645810	57385609	ENSBTAG00000016441	ZNF622	56692045	56705788
344	20	56645810	57385609	ENSBTAG00000037576	MARCHF11	56953217	57071806
344	20	56645810	57385609	ENSBTAG00000003219	FBXL7	57228320	57239470
345	20	60270349	60319134	No Ensembl gene ID found
346	20	71053478	71102653	ENSBTAG00000015843	SLC6A3	71063361	71096031
346	20	71053478	71102653	ENSBTAG00000001329	CLPTM1L	71117460	71129901
346	20	71053478	71102653	ENSBTAG00000012567	TERT	71145309	71162695
346	20	71053478	71102653	ENSBTAG00000000944	LPCAT1	71006062	71048066
347	21	14979866	15003039	ENSBTAG00000001652	SLCO3A1	14842445	15219453
348	21	17706355	17818949	No Ensembl gene ID found
349	21	20004379	20568083	ENSBTAG00000004339		19998520	20005965
349	21	20004379	20568083	ENSBTAG00000001526		20076520	20077473
349	21	20004379	20568083	ENSBTAG00000053783		20114128	20115057
349	21	20004379	20568083	ENSBTAG00000050647		20127284	20128027
349	21	20004379	20568083	ENSBTAG00000053832		20136264	20139483
349	21	20004379	20568083	ENSBTAG00000048096		20262339	20263205
349	21	20004379	20568083	ENSBTAG00000045202	U6	20359510	20359601
349	21	20004379	20568083	ENSBTAG00000016158	ACAN	20377694	20446373
349	21	20004379	20568083	ENSBTAG00000001740	HAPLN3	20449001	20463676
349	21	20004379	20568083	ENSBTAG00000003300	MFGE8	20466203	20492331
349	21	20004379	20568083	ENSBTAG00000019954	ABHD2	20576003	20684305
350	21	22757526	23291307	ENSBTAG00000016522	C21H15orf40	23257796	23264107
350	21	22757526	23291307	ENSBTAG00000015909	PDE8A	22656735	22799519
350	21	22757526	23291307	ENSBTAG00000042777		22812055	22812202
350	21	22757526	23291307	ENSBTAG00000000622	RPS17	22839036	22842669
350	21	22757526	23291307	ENSBTAG00000000623		22846025	22955571
350	21	22757526	23291307	ENSBTAG00000042673		22927003	22927135
350	21	22757526	23291307	ENSBTAG00000008495	AP3B2	22966143	23003119
350	21	22757526	23291307	ENSBTAG00000053547		23003534	23008861
350	21	22757526	23291307	ENSBTAG00000050909		23034363	23034489
350	21	22757526	23291307	ENSBTAG00000015018	FSD2	23037004	23073729
350	21	22757526	23291307	ENSBTAG00000017711	WHAMM	23081878	23085386
350	21	22757526	23291307	ENSBTAG00000017715	HOMER2	23113622	23204335
350	21	22757526	23291307	ENSBTAG00000027069	RAMAC	23241767	23247121
351	21	25905754	26128866	ENSBTAG00000012321	ZFAND6	26043872	26098833
351	21	25905754	26128866	ENSBTAG00000012338	FAH	26110012	26142398
351	21	25905754	26128866	ENSBTAG00000020023	MTHFS	25950192	25967463
351	21	25905754	26128866	ENSBTAG00000000735	BCL2A1	25981584	25994592
351	21	25905754	26128866	ENSBTAG00000053240		26155802	26201974
352	21	29000146	29094248	ENSBTAG00000006675	PCSK6	28971505	29143668
353	21	33671454	34637208	ENSBTAG00000005844	SCAMP2	33814296	33839750
353	21	33671454	34637208	ENSBTAG00000005838	ULK3	33840386	33847405
353	21	33671454	34637208	ENSBTAG00000007308	EDC3	33991423	34046913
353	21	33671454	34637208	ENSBTAG00000045383	SNORA70	34028868	34029009
353	21	33671454	34637208	ENSBTAG00000007304	CLK3	34047580	34062167
353	21	33671454	34637208	ENSBTAG00000011828	ARID3B	34083678	34131883
353	21	33671454	34637208	ENSBTAG00000049104		34181656	34181985
353	21	33671454	34637208	ENSBTAG00000000010	UBL7	34209956	34223394
353	21	33671454	34637208	ENSBTAG00000011446	SEMA7A	34234871	34258160
353	21	33671454	34637208	ENSBTAG00000021426	CPLX3	33851293	33856082
353	21	33671454	34637208	ENSBTAG00000021425	LMAN1L	33857063	33868656
353	21	33671454	34637208	ENSBTAG00000021424	CSK	33873489	33892160
353	21	33671454	34637208	ENSBTAG00000050048		33915674	33919476
353	21	33671454	34637208	ENSBTAG00000000085	CYP1A2	33923110	33930074
353	21	33671454	34637208	ENSBTAG00000001021	CYP1A1	33951654	33955241
353	21	33671454	34637208	ENSBTAG00000051314		34561706	34563739
353	21	33671454	34637208	ENSBTAG00000015779	PML	34575149	34630988
353	21	33671454	34637208	ENSBTAG00000015772	STOML1	34633182	34641526
353	21	33671454	34637208	ENSBTAG00000009086	LOXL1	34663151	34687592
353	21	33671454	34637208	ENSBTAG00000005846	FAM219B	33790109	33801826
353	21	33671454	34637208	ENSBTAG00000005845	MPI	33797784	33805071
353	21	33671454	34637208	ENSBTAG00000007348	STRA6	34477952	34507708
353	21	33671454	34637208	ENSBTAG00000006934	CYP11A1	34328403	34342900
353	21	33671454	34637208	ENSBTAG00000006912		34401527	34440515
353	21	33671454	34637208	ENSBTAG00000050030		34464938	34473017
353	21	33671454	34637208	ENSBTAG00000021318	SCAMP5	33697290	33718541
353	21	33671454	34637208	ENSBTAG00000006024	ISLR	34509672	34512801
353	21	33671454	34637208	ENSBTAG00000002661	ISLR2	34556000	34560183
353	21	33671454	34637208	ENSBTAG00000014089	PPCDC	33650514	33697085
353	21	33671454	34637208	ENSBTAG00000021693	RPP25	33753196	33753795
353	21	33671454	34637208	ENSBTAG00000017267	COX5A	33764338	33776146
354	21	43300588	44374543	ENSBTAG00000008172	EGLN3	44387137	44416154
354	21	43300588	44374543	ENSBTAG00000050350	bta-mir-6522	43392429	43392502
354	21	43300588	44374543	ENSBTAG00000004462	NPAS3	44020190	44285742
356	22	4283144	4746499	ENSBTAG00000042299	U6	4393870	4393975
356	22	4283144	4746499	ENSBTAG00000044062	RBMS3	3856819	4651964
357	22	6741202	7687485	ENSBTAG00000003952	FBXL2	7572111	7647124
357	22	6741202	7687485	ENSBTAG00000042124		7619981	7620106
357	22	6741202	7687485	ENSBTAG00000005327	SUSD5	7499864	7541920
357	22	6741202	7687485	ENSBTAG00000011333	CLASP2	7736043	7908960
357	22	6741202	7687485	ENSBTAG00000004834	CNOT10	7113428	7171778
357	22	6741202	7687485	ENSBTAG00000003968	UBP1	7649885	7712124
357	22	6741202	7687485	ENSBTAG00000042705	U6	7703317	7703420
357	22	6741202	7687485	ENSBTAG00000034883	CCR4	7310614	7315558
357	22	6741202	7687485	ENSBTAG00000043125		7316631	7316760
357	22	6741202	7687485	ENSBTAG00000022744	TRIM71	7208251	7268668
357	22	6741202	7687485	ENSBTAG00000052446		7276946	7303121
357	22	6741202	7687485	ENSBTAG00000001710	CMTM8	6716565	6812479
357	22	6741202	7687485	ENSBTAG00000001712	CMTM7	6821790	6869725
357	22	6741202	7687485	ENSBTAG00000050895		6877734	6879020
357	22	6741202	7687485	ENSBTAG00000019526	CMTM6	6929371	6951459
357	22	6741202	7687485	ENSBTAG00000014700	DYNC1LI1	6973311	7026356
357	22	6741202	7687485	ENSBTAG00000054555		7039077	7042599
357	22	6741202	7687485	ENSBTAG00000015254	GLB1	7340652	7444669
357	22	6741202	7687485	ENSBTAG00000034871		7450851	7453049
357	22	6741202	7687485	ENSBTAG00000021442	CRTAP	7458981	7492376
358	22	11897284	12251220	ENSBTAG00000018105	ACVR2B	11825773	11855763
358	22	11897284	12251220	ENSBTAG00000046911	SCN10A	12106802	12195313
358	22	11897284	12251220	ENSBTAG00000019305	EXOG	11868428	11891788
358	22	11897284	12251220	ENSBTAG00000009155	SCN5A	11975410	12063392
358	22	11897284	12251220	ENSBTAG00000042314	U6	12074728	12074834
358	22	11897284	12251220	ENSBTAG00000054304		12107859	12110667
358	22	11897284	12251220	ENSBTAG00000017174	SCN11A	12236370	12317469
359	22	15669737	16047415	ENSBTAG00000051037		15870521	15872343
359	22	15669737	16047415	ENSBTAG00000029814	bta-mir-138-1	16003758	16003854
359	22	15669737	16047415	ENSBTAG00000008416	ABHD5	15584972	15626415
359	22	15669737	16047415	ENSBTAG00000017102		16077534	16078646
360	22	18553770	18810822	ENSBTAG00000013047	GRM7	18673820	19567204
361	22	24192552	24327392	No Ensembl gene ID found
362	22	34222917	34766241	ENSBTAG00000011081	KBTBD8	34462620	34474389
362	22	34222917	34766241	ENSBTAG00000049063		34305427	34305773
362	22	34222917	34766241	ENSBTAG00000042763	SNORD22	34577370	34577495
362	22	34222917	34766241	ENSBTAG00000045749	U6	34637832	34637938
363	22	35858277	37339049	ENSBTAG00000050113		36444668	36573030
363	22	35858277	37339049	ENSBTAG00000010581	MAGI1	35758131	36020214
363	22	35858277	37339049	ENSBTAG00000021835	PRICKLE2	37061676	37323258
363	22	35858277	37339049	ENSBTAG00000019048		36621574	36622110
363	22	35858277	37339049	ENSBTAG00000003165	ADAMTS9	36760610	36922968
364	22	40784908	40813862	ENSBTAG00000014418	FHIT	40819274	41605063
365	22	56192255	56349404	ENSBTAG00000001814	PLXND1	56134781	56182636
365	22	56192255	56349404	ENSBTAG00000019121	IFT122	56239343	56308299
365	22	56192255	56349404	ENSBTAG00000021645	MBD4	56308409	56317560
365	22	56192255	56349404	ENSBTAG00000001812	H1-8	56187762	56218695
365	22	56192255	56349404	ENSBTAG00000001310	RHO	56225120	56231448
365	22	56192255	56349404	ENSBTAG00000042863		56345305	56345444
365	22	56192255	56349404	ENSBTAG00000015273	CAND2	56349726	56377505
365	22	56192255	56349404	ENSBTAG00000021643	EFCAB12	56325258	56343083
365	22	56192255	56349404	ENSBTAG00000015283	RPL32	56344620	56348415
365	22	56192255	56349404	ENSBTAG00000000161	TMEM40	56388054	56420506
366	22	59314107	59704985	ENSBTAG00000019707	GATA2	59346928	59355012
366	22	59314107	59704985	ENSBTAG00000006179	DNAJB8	59370198	59370893
366	22	59314107	59704985	ENSBTAG00000051049		59370464	59371027
366	22	59314107	59704985	ENSBTAG00000020998	RUVBL1	59509018	59540337
366	22	59314107	59704985	ENSBTAG00000004937	SEC61A1	59545658	59559392
366	22	59314107	59704985	ENSBTAG00000011547	KBTBD12	59577454	59628363
366	22	59314107	59704985	ENSBTAG00000030962	EEFSEC	59392854	59502236
366	22	59314107	59704985	ENSBTAG00000005191	RPN1	59282274	59296089
366	22	59314107	59704985	ENSBTAG00000051509		59323689	59346259
366	22	59314107	59704985	ENSBTAG00000018248	MGLL	59639050	59826846
367	23	4927126	5076225	ENSBTAG00000012973	GFRAL	5017256	5084933
367	23	4927126	5076225	ENSBTAG00000011719	HCRTR2	5119756	5251967
367	23	4927126	5076225	ENSBTAG00000025718	HMGCLL1	4789382	4986934
368	23	7287057	7515034	ENSBTAG00000012451	BOLA-DMB	7246582	7253835
368	23	7287057	7515034	ENSBTAG00000006490	BOLA-DOA	7315559	7323441
368	23	7287057	7515034	ENSBTAG00000000601	COL11A2	7350323	7378810
368	23	7287057	7515034	ENSBTAG00000000602	RXRB	7380014	7386725
368	23	7287057	7515034	ENSBTAG00000020927	HSD17B8	7391656	7393771
368	23	7287057	7515034	ENSBTAG00000046881	bta-mir-219-2	7394820	7394882
368	23	7287057	7515034	ENSBTAG00000018884	RING1	7395562	7399722
368	23	7287057	7515034	ENSBTAG00000008191	SLC39A7	7386228	7391458
368	23	7287057	7515034	ENSBTAG00000002648	RPS18	7446374	7451062
368	23	7287057	7515034	ENSBTAG00000025669	B3GALT4	7451914	7453547
368	23	7287057	7515034	ENSBTAG00000015730	BOLA-DMA	7263678	7269167
368	23	7287057	7515034	ENSBTAG00000052980		7284515	7286967
368	23	7287057	7515034	ENSBTAG00000011074	BRD2	7286988	7294770
368	23	7287057	7515034	ENSBTAG00000010723	PFDN6	7463125	7464805
368	23	7287057	7515034	ENSBTAG00000016827	RGL2	7465583	7472693
368	23	7287057	7515034	ENSBTAG00000016828	TAPBP	7473580	7484202
368	23	7287057	7515034	ENSBTAG00000045337	bta-mir-2376	7481909	7481976
368	23	7287057	7515034	ENSBTAG00000016829	ZBTB22	7484223	7486127
368	23	7287057	7515034	ENSBTAG00000016830	DAXX	7487546	7491922
368	23	7287057	7515034	ENSBTAG00000002643	VPS52	7428093	7446296
368	23	7287057	7515034	ENSBTAG00000016824	WDR46	7453264	7463155
369	23	17668240	18129728	ENSBTAG00000008076	SLC35B2	17759581	17763259
369	23	17668240	18129728	ENSBTAG00000050049		17784315	17788901
369	23	17668240	18129728	ENSBTAG00000050249		17639869	17658450
369	23	17668240	18129728	ENSBTAG00000032680	TMEM63B	17658530	17683153
369	23	17668240	18129728	ENSBTAG00000050799	TMEM151B	17776596	17783660
369	23	17668240	18129728	ENSBTAG00000050117		17692108	17692329
369	23	17668240	18129728	ENSBTAG00000053551		17698748	17702528
369	23	17668240	18129728	ENSBTAG00000049369	MYMX	17726770	17727024
369	23	17668240	18129728	ENSBTAG00000053897		17727915	17729678
369	23	17668240	18129728	ENSBTAG00000015131	SLC29A1	17730856	17741105
369	23	17668240	18129728	ENSBTAG00000000778	HSP90AB1	17752495	17758156
369	23	17668240	18129728	ENSBTAG00000013722	AARS2	17801845	17813188
369	23	17668240	18129728	ENSBTAG00000013705	NFKBIE	17764635	17771918
369	23	17668240	18129728	ENSBTAG00000021066	CAPN11	17689202	17695277
369	23	17668240	18129728	ENSBTAG00000020012	CDC5L	17866548	17907737
369	23	17668240	18129728	ENSBTAG00000053813	SPATS1	17838739	17863033
370	23	28419663	28770375	ENSBTAG00000007530	TRIM10	28816417	28825181
370	23	28419663	28770375	ENSBTAG00000007643	TRIM39	28456600	28465409
370	23	28419663	28770375	ENSBTAG00000001477		28492098	28492531
370	23	28419663	28770375	ENSBTAG00000054323	bta-mir-11979	28720245	28720305
370	23	28419663	28770375	ENSBTAG00000002069	BOLA	28720501	28724399
370	23	28419663	28770375	ENSBTAG00000051089		28741064	28750116
370	23	28419663	28770375	ENSBTAG00000035744	TRIM26	28777770	28787696
370	23	28419663	28770375	ENSBTAG00000007532	TRIM15	28803215	28813526
370	23	28419663	28770375	ENSBTAG00000025516	GNL1	28420981	28428768
370	23	28419663	28770375	ENSBTAG00000050907	RPP21	28451481	28453766
370	23	28419663	28770375	ENSBTAG00000005146		28525598	28527983
370	23	28419663	28770375	ENSBTAG00000037421		28677524	28686666
370	23	28419663	28770375	ENSBTAG00000038619		28493346	28505219
370	23	28419663	28770375	ENSBTAG00000053664		28516280	28524677
370	23	28419663	28770375	ENSBTAG00000006927	ABCF1	28394981	28408133
370	23	28419663	28770375	ENSBTAG00000044647	bta-mir-2378	28399166	28399243
370	23	28419663	28770375	ENSBTAG00000020116	JSP.1	28663713	28667379
370	23	28419663	28770375	ENSBTAG00000006933	PPP1R10	28373727	28389370
370	23	28419663	28770375	ENSBTAG00000037337	bta-mir-877	28399539	28399640
370	23	28419663	28770375	ENSBTAG00000006914	PRR3	28415008	28420086
370	23	28419663	28770375	ENSBTAG00000019386	BOLA-NC1	28548781	28553089
370	23	28419663	28770375	ENSBTAG00000006936	MRPS18B	28366299	28373216
371	23	33880497	34196486	No Ensembl gene ID found
372	23	38637302	39300011	ENSBTAG00000043721	5S_rRNA	39006663	39006800
372	23	38637302	39300011	ENSBTAG00000009055	RNF144B	39178911	39266796
373	24	728866	857728	ENSBTAG00000053484	CTDP1	685983	711794
373	24	728866	857728	ENSBTAG00000000656	NFATC1	779627	866891
373	24	728866	857728	ENSBTAG00000001224	ATP9B	879074	1029386
374	24	10958209	11200291	ENSBTAG00000014488	CDH7	10779992	10928376
375	24	15849403	15965883	ENSBTAG00000051002		15830833	15830993
376	24	24502040	24621924	ENSBTAG00000020003	KLHL14	24384932	24499896
377	24	27615256	27907715	No Ensembl gene ID found
378	24	33743789	33780521	No Ensembl gene ID found
379	24	36215816	37170125	ENSBTAG00000021668	METTL4	36832925	36860472
379	24	36215816	37170125	ENSBTAG00000021673	NDC80	36860566	36894144
379	24	36215816	37170125	ENSBTAG00000042228		36656239	36656308
379	24	36215816	37170125	ENSBTAG00000042870		36656442	36656521
379	24	36215816	37170125	ENSBTAG00000003880	EMILIN2	37076794	37135870
379	24	36215816	37170125	ENSBTAG00000042981	U6	37110129	37110231
379	24	36215816	37170125	ENSBTAG00000044303	SNORA70	36898908	36899031
379	24	36215816	37170125	ENSBTAG00000003354	SMCHD1	36929125	37054552
379	24	36215816	37170125	ENSBTAG00000012060	LPIN2	37140992	37214261
380	24	47695032	47959312	ENSBTAG00000013306	ZBTB7C	47693446	47994499
381	24	50485177	51130282	ENSBTAG00000034551	U1	50563415	50563578
381	24	50485177	51130282	ENSBTAG00000016269	ME2	50403005	50461032
381	24	50485177	51130282	ENSBTAG00000006919	SMAD4	50524995	50577277
381	24	50485177	51130282	ENSBTAG00000045085	U6	50843056	50843163
381	24	50485177	51130282	ENSBTAG00000014886	MEX3C	50647147	50667734
381	24	50485177	51130282	ENSBTAG00000005683	ELAC1	50478561	50487376
381	24	50485177	51130282	ENSBTAG00000051919		50711905	50713996
382	24	55767810	55976547	ENSBTAG00000004005	WDR7	56001377	56351749
382	24	55767810	55976547	ENSBTAG00000015731	TXNL1	55937973	55981193
383	25	1130037	1163011	ENSBTAG00000000568	CCDC154	1129364	1137303
383	25	1130037	1163011	ENSBTAG00000051573		1082558	1083157
383	25	1130037	1163011	ENSBTAG00000014126	UNKL	1084235	1115788
383	25	1130037	1163011	ENSBTAG00000033395	C25H16orf91	1119267	1120754
383	25	1130037	1163011	ENSBTAG00000007246	TMEM204	1197395	1209836
383	25	1130037	1163011	ENSBTAG00000015889	CLCN7	1138152	1158761
383	25	1130037	1163011	ENSBTAG00000005148	PTX4	1162390	1165731
383	25	1130037	1163011	ENSBTAG00000033389		1169985	1170946
383	25	1130037	1163011	ENSBTAG00000019086	TELO2	1173828	1185501
383	25	1130037	1163011	ENSBTAG00000014118	GNPTG	1072873	1083886
383	25	1130037	1163011	ENSBTAG00000007245	IFT140	1184871	1241910
384	25	3628923	4211293	ENSBTAG00000002178	PPL	3948864	3996463
384	25	3628923	4211293	ENSBTAG00000007890	SEC14L5	4015563	4054421
384	25	3628923	4211293	ENSBTAG00000007896	NAGPA	4050938	4068402
384	25	3628923	4211293	ENSBTAG00000016330	SEPTIN12	3856459	3868939
384	25	3628923	4211293	ENSBTAG00000048607		3862005	3862470
384	25	3628923	4211293	ENSBTAG00000016331	ROGDI	3872510	3882364
384	25	3628923	4211293	ENSBTAG00000001731	GLYR1	3882636	3914409
384	25	3628923	4211293	ENSBTAG00000001736	UBN1	3918601	3946384
384	25	3628923	4211293	ENSBTAG00000026394	UBALD1	3743869	3749644
384	25	3628923	4211293	ENSBTAG00000042669		3753608	3753741
384	25	3628923	4211293	ENSBTAG00000018999	MGRN1	3755105	3791839
384	25	3628923	4211293	ENSBTAG00000010013	DNAJA3	3574508	3605787
384	25	3628923	4211293	ENSBTAG00000053639		3586153	3586524
384	25	3628923	4211293	ENSBTAG00000010015	NMRAL1	3608348	3614300
384	25	3628923	4211293	ENSBTAG00000018937	HMOX2	3626012	3654155
384	25	3628923	4211293	ENSBTAG00000018938	CDIP1	3654408	3678764
[truncated: 148 more rows]
