# Supplementary material for: Unravelling the genetics of non-random fertilization associated with gametic incompatibility
Source: Sci Rep. 2022 Dec 24;12:22314. doi: 10.1038/s41598-022-26910-8 (PMC9789956; doi:10.1038/s41598-022-26910-8)
Supplement: Supplementary file 3 — Supplementary Table S2. [file 41598_2022_26910_MOESM3_ESM.xlsx]

## Sheet: Sheet1
Table S2. Number of genes positioned in transmission ratio distortion (TRD) genomic regions associated with strong gametic interaction compared to the total number of genes per chromosome in the ARS-UCD1.2 Bos taurus genome.
Chromosome	Number of TRD genes	Number of genes
1	93	1129
2	69	1128
3	97	1483
4	105	952
5	50	1491
6	48	756
7	86	1532
8	53	917
9	62	653
10	178	1163
11	48	1192
12	26	494
13	77	972
14	50	601
15	58	1149
16	65	809
17	73	748
18	16	1410
19	86	1468
20	14	471
21	53	798
22	61	688
23	49	857
24	32	399
25	45	832
26	36	515
27	14	335
28	0	385
29	37	774
Remaining		1132
Total	1681	27233
