# Supplementary material for: Unravelling the genetics of non-random fertilization associated with gametic incompatibility
Source: Sci Rep. 2022 Dec 24;12:22314. doi: 10.1038/s41598-022-26910-8 (PMC9789956; doi:10.1038/s41598-022-26910-8)
Supplement: Supplementary file 4 — Supplementary Table S3. [file 41598_2022_26910_MOESM4_ESM.xlsx]

## Sheet: Sheet1
Table S3. Genes positioned in transmission ratio distortion genomic regions associated with strong gametic interactions and their corresponding functional annotations
Network	Database	Gene ID	Pathway
1	Kyoto Encyclopedia of Genes and Genomes (KEGG)	AARS2	Not Associated to a KEGG Pathway
1	Kyoto Encyclopedia of Genes and Genomes (KEGG)	AATF	Not Associated to a KEGG Pathway
1	Kyoto Encyclopedia of Genes and Genomes (KEGG)	ACTN2	Not Associated to a KEGG Pathway
1	Kyoto Encyclopedia of Genes and Genomes (KEGG)	AIMP1	Not Associated to a KEGG Pathway
1	Kyoto Encyclopedia of Genes and Genomes (KEGG)	AKAP9	Not Associated to a KEGG Pathway
1	Kyoto Encyclopedia of Genes and Genomes (KEGG)	AMPD1	Not Associated to a KEGG Pathway
1	Kyoto Encyclopedia of Genes and Genomes (KEGG)	ARRDC3	Not Associated to a KEGG Pathway
1	Kyoto Encyclopedia of Genes and Genomes (KEGG)	ASF1A	Not Associated to a KEGG Pathway
1	Kyoto Encyclopedia of Genes and Genomes (KEGG)	BRF2	Not Associated to a KEGG Pathway
1	Kyoto Encyclopedia of Genes and Genomes (KEGG)	BTAF1	Not Associated to a KEGG Pathway
1	Kyoto Encyclopedia of Genes and Genomes (KEGG)	CAND1	Not Associated to a KEGG Pathway
1	Kyoto Encyclopedia of Genes and Genomes (KEGG)	CBY1	Not Associated to a KEGG Pathway
1	Kyoto Encyclopedia of Genes and Genomes (KEGG)	CDC73	Not Associated to a KEGG Pathway
1	Kyoto Encyclopedia of Genes and Genomes (KEGG)	CDH7	Not Associated to a KEGG Pathway
1	Kyoto Encyclopedia of Genes and Genomes (KEGG)	CDKN2B	Not Associated to a KEGG Pathway
1	Kyoto Encyclopedia of Genes and Genomes (KEGG)	CDT1	Not Associated to a KEGG Pathway
1	Kyoto Encyclopedia of Genes and Genomes (KEGG)	CENPC	Not Associated to a KEGG Pathway
1	Kyoto Encyclopedia of Genes and Genomes (KEGG)	CENPH	Not Associated to a KEGG Pathway
1	Kyoto Encyclopedia of Genes and Genomes (KEGG)	CENPI	Not Associated to a KEGG Pathway
1	Kyoto Encyclopedia of Genes and Genomes (KEGG)	CENPM	Not Associated to a KEGG Pathway
1	Kyoto Encyclopedia of Genes and Genomes (KEGG)	CHAF1B	Not Associated to a KEGG Pathway
1	Kyoto Encyclopedia of Genes and Genomes (KEGG)	CLASP1	Not Associated to a KEGG Pathway
1	Kyoto Encyclopedia of Genes and Genomes (KEGG)	CLASP2	Not Associated to a KEGG Pathway
1	Kyoto Encyclopedia of Genes and Genomes (KEGG)	CPSF3L	Not Associated to a KEGG Pathway
1	Kyoto Encyclopedia of Genes and Genomes (KEGG)	CRY2	Not Associated to a KEGG Pathway
1	Kyoto Encyclopedia of Genes and Genomes (KEGG)	CWC27	Not Associated to a KEGG Pathway
1	Kyoto Encyclopedia of Genes and Genomes (KEGG)	DBF4B	Not Associated to a KEGG Pathway
1	Kyoto Encyclopedia of Genes and Genomes (KEGG)	DHX9	Not Associated to a KEGG Pathway
1	Kyoto Encyclopedia of Genes and Genomes (KEGG)	DMC1	Not Associated to a KEGG Pathway
1	Kyoto Encyclopedia of Genes and Genomes (KEGG)	DNAH11	Not Associated to a KEGG Pathway
1	Kyoto Encyclopedia of Genes and Genomes (KEGG)	DPP3	Not Associated to a KEGG Pathway
1	Kyoto Encyclopedia of Genes and Genomes (KEGG)	DRAP1	Not Associated to a KEGG Pathway
1	Kyoto Encyclopedia of Genes and Genomes (KEGG)	E2F5	Not Associated to a KEGG Pathway
1	Kyoto Encyclopedia of Genes and Genomes (KEGG)	EIF3M	Not Associated to a KEGG Pathway
1	Kyoto Encyclopedia of Genes and Genomes (KEGG)	EP400	Not Associated to a KEGG Pathway
1	Kyoto Encyclopedia of Genes and Genomes (KEGG)	ERCC3	Not Associated to a KEGG Pathway
1	Kyoto Encyclopedia of Genes and Genomes (KEGG)	ERN2	Not Associated to a KEGG Pathway
1	Kyoto Encyclopedia of Genes and Genomes (KEGG)	ESF1	Not Associated to a KEGG Pathway
1	Kyoto Encyclopedia of Genes and Genomes (KEGG)	FNBP1	Not Associated to a KEGG Pathway
1	Kyoto Encyclopedia of Genes and Genomes (KEGG)	FOXH1	Not Associated to a KEGG Pathway
1	Kyoto Encyclopedia of Genes and Genomes (KEGG)	FURIN	Not Associated to a KEGG Pathway
1	Kyoto Encyclopedia of Genes and Genomes (KEGG)	GFM1	Not Associated to a KEGG Pathway
1	Kyoto Encyclopedia of Genes and Genomes (KEGG)	GFM2	Not Associated to a KEGG Pathway
1	Kyoto Encyclopedia of Genes and Genomes (KEGG)	GMPR	Not Associated to a KEGG Pathway
1	Kyoto Encyclopedia of Genes and Genomes (KEGG)	GNAT3	Not Associated to a KEGG Pathway
1	Kyoto Encyclopedia of Genes and Genomes (KEGG)	GNL1	Not Associated to a KEGG Pathway
1	Kyoto Encyclopedia of Genes and Genomes (KEGG)	GOLPH3	Not Associated to a KEGG Pathway
1	Kyoto Encyclopedia of Genes and Genomes (KEGG)	GPC5	Not Associated to a KEGG Pathway
1	Kyoto Encyclopedia of Genes and Genomes (KEGG)	GPR17	Not Associated to a KEGG Pathway
1	Kyoto Encyclopedia of Genes and Genomes (KEGG)	H2AFV	Not Associated to a KEGG Pathway
1	Kyoto Encyclopedia of Genes and Genomes (KEGG)	HAND2	Not Associated to a KEGG Pathway
1	Kyoto Encyclopedia of Genes and Genomes (KEGG)	HCRTR2	Not Associated to a KEGG Pathway
1	Kyoto Encyclopedia of Genes and Genomes (KEGG)	HES4	Not Associated to a KEGG Pathway
1	Kyoto Encyclopedia of Genes and Genomes (KEGG)	HIRA	Not Associated to a KEGG Pathway
1	Kyoto Encyclopedia of Genes and Genomes (KEGG)	HNF4G	Not Associated to a KEGG Pathway
1	Kyoto Encyclopedia of Genes and Genomes (KEGG)	HPCAL1	Not Associated to a KEGG Pathway
1	Kyoto Encyclopedia of Genes and Genomes (KEGG)	HSPA14	Not Associated to a KEGG Pathway
1	Kyoto Encyclopedia of Genes and Genomes (KEGG)	IARS	Not Associated to a KEGG Pathway
1	Kyoto Encyclopedia of Genes and Genomes (KEGG)	IMP3	Not Associated to a KEGG Pathway
1	Kyoto Encyclopedia of Genes and Genomes (KEGG)	INTS5	Not Associated to a KEGG Pathway
1	Kyoto Encyclopedia of Genes and Genomes (KEGG)	INTS8	Not Associated to a KEGG Pathway
1	Kyoto Encyclopedia of Genes and Genomes (KEGG)	INTS9	Not Associated to a KEGG Pathway
1	Kyoto Encyclopedia of Genes and Genomes (KEGG)	ITSN1	Not Associated to a KEGG Pathway
1	Kyoto Encyclopedia of Genes and Genomes (KEGG)	KIF2B	Not Associated to a KEGG Pathway
1	Kyoto Encyclopedia of Genes and Genomes (KEGG)	KRI1	Not Associated to a KEGG Pathway
1	Kyoto Encyclopedia of Genes and Genomes (KEGG)	LARS	Not Associated to a KEGG Pathway
1	Kyoto Encyclopedia of Genes and Genomes (KEGG)	LNX1	Not Associated to a KEGG Pathway
1	Kyoto Encyclopedia of Genes and Genomes (KEGG)	MED11	Not Associated to a KEGG Pathway
1	Kyoto Encyclopedia of Genes and Genomes (KEGG)	MED22	Not Associated to a KEGG Pathway
1	Kyoto Encyclopedia of Genes and Genomes (KEGG)	MIS12	Not Associated to a KEGG Pathway
1	Kyoto Encyclopedia of Genes and Genomes (KEGG)	MND1	Not Associated to a KEGG Pathway
1	Kyoto Encyclopedia of Genes and Genomes (KEGG)	MRPL40	Not Associated to a KEGG Pathway
1	Kyoto Encyclopedia of Genes and Genomes (KEGG)	MRPS35	Not Associated to a KEGG Pathway
1	Kyoto Encyclopedia of Genes and Genomes (KEGG)	MRTO4	Not Associated to a KEGG Pathway
1	Kyoto Encyclopedia of Genes and Genomes (KEGG)	MYH3	Not Associated to a KEGG Pathway
1	Kyoto Encyclopedia of Genes and Genomes (KEGG)	NAT10	Not Associated to a KEGG Pathway
1	Kyoto Encyclopedia of Genes and Genomes (KEGG)	NDC80	Not Associated to a KEGG Pathway
1	Kyoto Encyclopedia of Genes and Genomes (KEGG)	NEK2	Not Associated to a KEGG Pathway
1	Kyoto Encyclopedia of Genes and Genomes (KEGG)	NIFK	Not Associated to a KEGG Pathway
1	Kyoto Encyclopedia of Genes and Genomes (KEGG)	NMU	Not Associated to a KEGG Pathway
1	Kyoto Encyclopedia of Genes and Genomes (KEGG)	NOL10	Not Associated to a KEGG Pathway
1	Kyoto Encyclopedia of Genes and Genomes (KEGG)	NOP14	Not Associated to a KEGG Pathway
1	Kyoto Encyclopedia of Genes and Genomes (KEGG)	NPEPPS	Not Associated to a KEGG Pathway
1	Kyoto Encyclopedia of Genes and Genomes (KEGG)	NR1I2	Not Associated to a KEGG Pathway
1	Kyoto Encyclopedia of Genes and Genomes (KEGG)	NR2F6	Not Associated to a KEGG Pathway
1	Kyoto Encyclopedia of Genes and Genomes (KEGG)	NSA2	Not Associated to a KEGG Pathway
1	Kyoto Encyclopedia of Genes and Genomes (KEGG)	PAFAH1B1	Not Associated to a KEGG Pathway
1	Kyoto Encyclopedia of Genes and Genomes (KEGG)	PCSK6	Not Associated to a KEGG Pathway
1	Kyoto Encyclopedia of Genes and Genomes (KEGG)	PDCD10	Not Associated to a KEGG Pathway
1	Kyoto Encyclopedia of Genes and Genomes (KEGG)	PDE7A	Not Associated to a KEGG Pathway
1	Kyoto Encyclopedia of Genes and Genomes (KEGG)	PELI2	Not Associated to a KEGG Pathway
1	Kyoto Encyclopedia of Genes and Genomes (KEGG)	PES1	Not Associated to a KEGG Pathway
1	Kyoto Encyclopedia of Genes and Genomes (KEGG)	PI4KB	Not Associated to a KEGG Pathway
1	Kyoto Encyclopedia of Genes and Genomes (KEGG)	PIF1	Not Associated to a KEGG Pathway
1	Kyoto Encyclopedia of Genes and Genomes (KEGG)	PLEKHO1	Not Associated to a KEGG Pathway
1	Kyoto Encyclopedia of Genes and Genomes (KEGG)	POLR1A	Not Associated to a KEGG Pathway
1	Kyoto Encyclopedia of Genes and Genomes (KEGG)	POLR2A	Not Associated to a KEGG Pathway
1	Kyoto Encyclopedia of Genes and Genomes (KEGG)	POLR3B	Not Associated to a KEGG Pathway
1	Kyoto Encyclopedia of Genes and Genomes (KEGG)	PROKR2	Not Associated to a KEGG Pathway
1	Kyoto Encyclopedia of Genes and Genomes (KEGG)	PSMD10	Not Associated to a KEGG Pathway
1	Kyoto Encyclopedia of Genes and Genomes (KEGG)	PTH2R	Not Associated to a KEGG Pathway
1	Kyoto Encyclopedia of Genes and Genomes (KEGG)	PUM3	Not Associated to a KEGG Pathway
1	Kyoto Encyclopedia of Genes and Genomes (KEGG)	RECQL5	Not Associated to a KEGG Pathway
1	Kyoto Encyclopedia of Genes and Genomes (KEGG)	RGS6	Not Associated to a KEGG Pathway
1	Kyoto Encyclopedia of Genes and Genomes (KEGG)	RHO	Not Associated to a KEGG Pathway
1	Kyoto Encyclopedia of Genes and Genomes (KEGG)	RND3	Not Associated to a KEGG Pathway
1	Kyoto Encyclopedia of Genes and Genomes (KEGG)	RNF111	Not Associated to a KEGG Pathway
1	Kyoto Encyclopedia of Genes and Genomes (KEGG)	RNF14	Not Associated to a KEGG Pathway
1	Kyoto Encyclopedia of Genes and Genomes (KEGG)	RPS16	Not Associated to a KEGG Pathway
1	Kyoto Encyclopedia of Genes and Genomes (KEGG)	RPS6	Not Associated to a KEGG Pathway
1	Kyoto Encyclopedia of Genes and Genomes (KEGG)	RSL1D1	Not Associated to a KEGG Pathway
1	Kyoto Encyclopedia of Genes and Genomes (KEGG)	SACM1L	Not Associated to a KEGG Pathway
1	Kyoto Encyclopedia of Genes and Genomes (KEGG)	SCNN1D	Not Associated to a KEGG Pathway
1	Kyoto Encyclopedia of Genes and Genomes (KEGG)	SDAD1	Not Associated to a KEGG Pathway
1	Kyoto Encyclopedia of Genes and Genomes (KEGG)	SEC61B	Not Associated to a KEGG Pathway
1	Kyoto Encyclopedia of Genes and Genomes (KEGG)	SENP6	Not Associated to a KEGG Pathway
1	Kyoto Encyclopedia of Genes and Genomes (KEGG)	SMARCA4	Not Associated to a KEGG Pathway
1	Kyoto Encyclopedia of Genes and Genomes (KEGG)	SMARCA5	Not Associated to a KEGG Pathway
1	Kyoto Encyclopedia of Genes and Genomes (KEGG)	SMC2	Not Associated to a KEGG Pathway
1	Kyoto Encyclopedia of Genes and Genomes (KEGG)	SNRNP70	Not Associated to a KEGG Pathway
1	Kyoto Encyclopedia of Genes and Genomes (KEGG)	SREBF2	Not Associated to a KEGG Pathway
1	Kyoto Encyclopedia of Genes and Genomes (KEGG)	SRPK2	Not Associated to a KEGG Pathway
1	Kyoto Encyclopedia of Genes and Genomes (KEGG)	SUMO1	Not Associated to a KEGG Pathway
1	Kyoto Encyclopedia of Genes and Genomes (KEGG)	SUPT16H	Not Associated to a KEGG Pathway
1	Kyoto Encyclopedia of Genes and Genomes (KEGG)	SURF6	Not Associated to a KEGG Pathway
1	Kyoto Encyclopedia of Genes and Genomes (KEGG)	TAF1D	Not Associated to a KEGG Pathway
1	Kyoto Encyclopedia of Genes and Genomes (KEGG)	TNKS2	Not Associated to a KEGG Pathway
1	Kyoto Encyclopedia of Genes and Genomes (KEGG)	UBN1	Not Associated to a KEGG Pathway
1	Kyoto Encyclopedia of Genes and Genomes (KEGG)	UCHL5	Not Associated to a KEGG Pathway
1	Kyoto Encyclopedia of Genes and Genomes (KEGG)	ULK3	Not Associated to a KEGG Pathway
1	Kyoto Encyclopedia of Genes and Genomes (KEGG)	VWA9	Not Associated to a KEGG Pathway
1	Kyoto Encyclopedia of Genes and Genomes (KEGG)	WDR3	Not Associated to a KEGG Pathway
1	Kyoto Encyclopedia of Genes and Genomes (KEGG)	WDR38	Not Associated to a KEGG Pathway
1	Kyoto Encyclopedia of Genes and Genomes (KEGG)	WDR46	Not Associated to a KEGG Pathway
1	Kyoto Encyclopedia of Genes and Genomes (KEGG)	XRCC5	Not Associated to a KEGG Pathway
1	Kyoto Encyclopedia of Genes and Genomes (KEGG)	YARS	Not Associated to a KEGG Pathway
1	Kyoto Encyclopedia of Genes and Genomes (KEGG)	ZMAT5	Not Associated to a KEGG Pathway
1	Kyoto Encyclopedia of Genes and Genomes (KEGG)	ZNF622	Not Associated to a KEGG Pathway
1	Kyoto Encyclopedia of Genes and Genomes (KEGG)	SMAD4	AGE-RAGE signaling pathway in diabetic complications
1	Kyoto Encyclopedia of Genes and Genomes (KEGG)	PLCB1	AGE-RAGE signaling pathway in diabetic complications
1	Kyoto Encyclopedia of Genes and Genomes (KEGG)	TGFB1	AGE-RAGE signaling pathway in diabetic complications
1	Kyoto Encyclopedia of Genes and Genomes (KEGG)	NFKB1	AGE-RAGE signaling pathway in diabetic complications
1	Kyoto Encyclopedia of Genes and Genomes (KEGG)	STAT3	AGE-RAGE signaling pathway in diabetic complications
1	Kyoto Encyclopedia of Genes and Genomes (KEGG)	JAK2	AGE-RAGE signaling pathway in diabetic complications
1	Kyoto Encyclopedia of Genes and Genomes (KEGG)	RELA	AGE-RAGE signaling pathway in diabetic complications
1	Kyoto Encyclopedia of Genes and Genomes (KEGG)	CDC42	AGE-RAGE signaling pathway in diabetic complications
1	Kyoto Encyclopedia of Genes and Genomes (KEGG)	RAC1	AGE-RAGE signaling pathway in diabetic complications
1	Kyoto Encyclopedia of Genes and Genomes (KEGG)	NRAS	AGE-RAGE signaling pathway in diabetic complications
1	Kyoto Encyclopedia of Genes and Genomes (KEGG)	MAPK1	AGE-RAGE signaling pathway in diabetic complications
1	Kyoto Encyclopedia of Genes and Genomes (KEGG)	MAPK3	AGE-RAGE signaling pathway in diabetic complications
1	Kyoto Encyclopedia of Genes and Genomes (KEGG)	PLCE1	AGE-RAGE signaling pathway in diabetic complications
1	Kyoto Encyclopedia of Genes and Genomes (KEGG)	PIK3CA	AGE-RAGE signaling pathway in diabetic complications
1	Kyoto Encyclopedia of Genes and Genomes (KEGG)	PIK3R1	AGE-RAGE signaling pathway in diabetic complications
1	Kyoto Encyclopedia of Genes and Genomes (KEGG)	SMAD2	AGE-RAGE signaling pathway in diabetic complications
1	Kyoto Encyclopedia of Genes and Genomes (KEGG)	PPARG	AMPK signaling pathway
1	Kyoto Encyclopedia of Genes and Genomes (KEGG)	HNF4A	AMPK signaling pathway
1	Kyoto Encyclopedia of Genes and Genomes (KEGG)	PIK3CA	AMPK signaling pathway
1	Kyoto Encyclopedia of Genes and Genomes (KEGG)	PIK3R1	AMPK signaling pathway
1	Kyoto Encyclopedia of Genes and Genomes (KEGG)	MTOR	AMPK signaling pathway
1	Kyoto Encyclopedia of Genes and Genomes (KEGG)	PPP2R1A	AMPK signaling pathway
1	Kyoto Encyclopedia of Genes and Genomes (KEGG)	RHEB	AMPK signaling pathway
1	Kyoto Encyclopedia of Genes and Genomes (KEGG)	RAB10	AMPK signaling pathway
1	Kyoto Encyclopedia of Genes and Genomes (KEGG)	RPTOR	AMPK signaling pathway
1	Kyoto Encyclopedia of Genes and Genomes (KEGG)	CCNA2	AMPK signaling pathway
1	Kyoto Encyclopedia of Genes and Genomes (KEGG)	BRAF	Acute myeloid leukemia
1	Kyoto Encyclopedia of Genes and Genomes (KEGG)	SOS1	Acute myeloid leukemia
1	Kyoto Encyclopedia of Genes and Genomes (KEGG)	STAT3	Acute myeloid leukemia
1	Kyoto Encyclopedia of Genes and Genomes (KEGG)	RELA	Acute myeloid leukemia
1	Kyoto Encyclopedia of Genes and Genomes (KEGG)	JUP	Acute myeloid leukemia
1	Kyoto Encyclopedia of Genes and Genomes (KEGG)	NRAS	Acute myeloid leukemia
1	Kyoto Encyclopedia of Genes and Genomes (KEGG)	MAPK1	Acute myeloid leukemia
1	Kyoto Encyclopedia of Genes and Genomes (KEGG)	MAPK3	Acute myeloid leukemia
1	Kyoto Encyclopedia of Genes and Genomes (KEGG)	PIK3CA	Acute myeloid leukemia
1	Kyoto Encyclopedia of Genes and Genomes (KEGG)	GRB2	Acute myeloid leukemia
1	Kyoto Encyclopedia of Genes and Genomes (KEGG)	PIK3R1	Acute myeloid leukemia
1	Kyoto Encyclopedia of Genes and Genomes (KEGG)	MTOR	Acute myeloid leukemia
1	Kyoto Encyclopedia of Genes and Genomes (KEGG)	NFKB1	Acute myeloid leukemia
1	Kyoto Encyclopedia of Genes and Genomes (KEGG)	SMAD4	Adherens junction
1	Kyoto Encyclopedia of Genes and Genomes (KEGG)	CREBBP	Adherens junction
1	Kyoto Encyclopedia of Genes and Genomes (KEGG)	CTNNB1	Adherens junction
1	Kyoto Encyclopedia of Genes and Genomes (KEGG)	EGFR	Adherens junction
1	Kyoto Encyclopedia of Genes and Genomes (KEGG)	CDC42	Adherens junction
1	Kyoto Encyclopedia of Genes and Genomes (KEGG)	ACTG1	Adherens junction
1	Kyoto Encyclopedia of Genes and Genomes (KEGG)	RAC1	Adherens junction
1	Kyoto Encyclopedia of Genes and Genomes (KEGG)	MAPK1	Adherens junction
1	Kyoto Encyclopedia of Genes and Genomes (KEGG)	MAPK3	Adherens junction
1	Kyoto Encyclopedia of Genes and Genomes (KEGG)	SRC	Adherens junction
1	Kyoto Encyclopedia of Genes and Genomes (KEGG)	MET	Adherens junction
1	Kyoto Encyclopedia of Genes and Genomes (KEGG)	SMAD2	Adherens junction
1	Kyoto Encyclopedia of Genes and Genomes (KEGG)	CTNND1	Adherens junction
1	Kyoto Encyclopedia of Genes and Genomes (KEGG)	RXRB	Adipocytokine signaling pathway
1	Kyoto Encyclopedia of Genes and Genomes (KEGG)	MTOR	Adipocytokine signaling pathway
1	Kyoto Encyclopedia of Genes and Genomes (KEGG)	NFKB1	Adipocytokine signaling pathway
1	Kyoto Encyclopedia of Genes and Genomes (KEGG)	STAT3	Adipocytokine signaling pathway
1	Kyoto Encyclopedia of Genes and Genomes (KEGG)	JAK2	Adipocytokine signaling pathway
1	Kyoto Encyclopedia of Genes and Genomes (KEGG)	RELA	Adipocytokine signaling pathway
1	Kyoto Encyclopedia of Genes and Genomes (KEGG)	NFKBIE	Adipocytokine signaling pathway
1	Kyoto Encyclopedia of Genes and Genomes (KEGG)	GNA14	Amoebiasis
1	Kyoto Encyclopedia of Genes and Genomes (KEGG)	PLCB1	Amoebiasis
1	Kyoto Encyclopedia of Genes and Genomes (KEGG)	GNAQ	Amoebiasis
1	Kyoto Encyclopedia of Genes and Genomes (KEGG)	TLR2	Amoebiasis
1	Kyoto Encyclopedia of Genes and Genomes (KEGG)	PIK3CA	Amoebiasis
1	Kyoto Encyclopedia of Genes and Genomes (KEGG)	PIK3R1	Amoebiasis
1	Kyoto Encyclopedia of Genes and Genomes (KEGG)	TGFB1	Amoebiasis
1	Kyoto Encyclopedia of Genes and Genomes (KEGG)	NFKB1	Amoebiasis
1	Kyoto Encyclopedia of Genes and Genomes (KEGG)	RELA	Amoebiasis
1	Kyoto Encyclopedia of Genes and Genomes (KEGG)	IFNG	Amoebiasis
1	Kyoto Encyclopedia of Genes and Genomes (KEGG)	SMAD4	Apelin signaling pathway
1	Kyoto Encyclopedia of Genes and Genomes (KEGG)	PLCB1	Apelin signaling pathway
1	Kyoto Encyclopedia of Genes and Genomes (KEGG)	MTOR	Apelin signaling pathway
1	Kyoto Encyclopedia of Genes and Genomes (KEGG)	RRAS	Apelin signaling pathway
1	Kyoto Encyclopedia of Genes and Genomes (KEGG)	ADCY2	Apelin signaling pathway
1	Kyoto Encyclopedia of Genes and Genomes (KEGG)	MRAS	Apelin signaling pathway
1	Kyoto Encyclopedia of Genes and Genomes (KEGG)	GNA13	Apelin signaling pathway
1	Kyoto Encyclopedia of Genes and Genomes (KEGG)	GNAQ	Apelin signaling pathway
1	Kyoto Encyclopedia of Genes and Genomes (KEGG)	GNB1	Apelin signaling pathway
1	Kyoto Encyclopedia of Genes and Genomes (KEGG)	CALM2	Apelin signaling pathway
1	Kyoto Encyclopedia of Genes and Genomes (KEGG)	NRAS	Apelin signaling pathway
1	Kyoto Encyclopedia of Genes and Genomes (KEGG)	MAPK1	Apelin signaling pathway
1	Kyoto Encyclopedia of Genes and Genomes (KEGG)	MAPK3	Apelin signaling pathway
1	Kyoto Encyclopedia of Genes and Genomes (KEGG)	GNAI2	Apelin signaling pathway
1	Kyoto Encyclopedia of Genes and Genomes (KEGG)	SMAD2	Apelin signaling pathway
1	Kyoto Encyclopedia of Genes and Genomes (KEGG)	ACTG1	Apoptosis
1	Kyoto Encyclopedia of Genes and Genomes (KEGG)	NRAS	Apoptosis
1	Kyoto Encyclopedia of Genes and Genomes (KEGG)	TP53	Apoptosis
1	Kyoto Encyclopedia of Genes and Genomes (KEGG)	DAXX	Apoptosis
1	Kyoto Encyclopedia of Genes and Genomes (KEGG)	MAPK1	Apoptosis
1	Kyoto Encyclopedia of Genes and Genomes (KEGG)	MAPK3	Apoptosis
1	Kyoto Encyclopedia of Genes and Genomes (KEGG)	PIK3CA	Apoptosis
1	Kyoto Encyclopedia of Genes and Genomes (KEGG)	PIK3R1	Apoptosis
1	Kyoto Encyclopedia of Genes and Genomes (KEGG)	ATM	Apoptosis
1	Kyoto Encyclopedia of Genes and Genomes (KEGG)	NFKB1	Apoptosis
1	Kyoto Encyclopedia of Genes and Genomes (KEGG)	RELA	Apoptosis
1	Kyoto Encyclopedia of Genes and Genomes (KEGG)	NRAS	Autophagy - animal
1	Kyoto Encyclopedia of Genes and Genomes (KEGG)	MAPK1	Autophagy - animal
1	Kyoto Encyclopedia of Genes and Genomes (KEGG)	RPTOR	Autophagy - animal
1	Kyoto Encyclopedia of Genes and Genomes (KEGG)	MAPK3	Autophagy - animal
1	Kyoto Encyclopedia of Genes and Genomes (KEGG)	PIK3CA	Autophagy - animal
1	Kyoto Encyclopedia of Genes and Genomes (KEGG)	PIK3R1	Autophagy - animal
1	Kyoto Encyclopedia of Genes and Genomes (KEGG)	TRAF6	Autophagy - animal
1	Kyoto Encyclopedia of Genes and Genomes (KEGG)	MTOR	Autophagy - animal
1	Kyoto Encyclopedia of Genes and Genomes (KEGG)	RRAS	Autophagy - animal
1	Kyoto Encyclopedia of Genes and Genomes (KEGG)	MRAS	Autophagy - animal
1	Kyoto Encyclopedia of Genes and Genomes (KEGG)	RHEB	Autophagy - animal
1	Kyoto Encyclopedia of Genes and Genomes (KEGG)	RAC1	Axon guidance
1	Kyoto Encyclopedia of Genes and Genomes (KEGG)	NRAS	Axon guidance
1	Kyoto Encyclopedia of Genes and Genomes (KEGG)	PIK3R1	Axon guidance
1	Kyoto Encyclopedia of Genes and Genomes (KEGG)	EPHA6	Axon guidance
1	Kyoto Encyclopedia of Genes and Genomes (KEGG)	EPHA1	Axon guidance
1	Kyoto Encyclopedia of Genes and Genomes (KEGG)	ABL1	Axon guidance
1	Kyoto Encyclopedia of Genes and Genomes (KEGG)	RRAS	Axon guidance
1	Kyoto Encyclopedia of Genes and Genomes (KEGG)	RASA1	Axon guidance
1	Kyoto Encyclopedia of Genes and Genomes (KEGG)	EFNA4	Axon guidance
1	Kyoto Encyclopedia of Genes and Genomes (KEGG)	NGEF	Axon guidance
1	Kyoto Encyclopedia of Genes and Genomes (KEGG)	EFNA2	Axon guidance
1	Kyoto Encyclopedia of Genes and Genomes (KEGG)	CDC42	Axon guidance
1	Kyoto Encyclopedia of Genes and Genomes (KEGG)	EPHB1	Axon guidance
1	Kyoto Encyclopedia of Genes and Genomes (KEGG)	ROCK1	Axon guidance
1	Kyoto Encyclopedia of Genes and Genomes (KEGG)	MAPK1	Axon guidance
1	Kyoto Encyclopedia of Genes and Genomes (KEGG)	MAPK3	Axon guidance
1	Kyoto Encyclopedia of Genes and Genomes (KEGG)	SRC	Axon guidance
1	Kyoto Encyclopedia of Genes and Genomes (KEGG)	MET	Axon guidance
1	Kyoto Encyclopedia of Genes and Genomes (KEGG)	CDK5	Axon guidance
1	Kyoto Encyclopedia of Genes and Genomes (KEGG)	GNAI2	Axon guidance
1	Kyoto Encyclopedia of Genes and Genomes (KEGG)	PIK3CA	Axon guidance
1	Kyoto Encyclopedia of Genes and Genomes (KEGG)	SOS1	B cell receptor signaling pathway
1	Kyoto Encyclopedia of Genes and Genomes (KEGG)	RAC1	B cell receptor signaling pathway
1	Kyoto Encyclopedia of Genes and Genomes (KEGG)	NFKBIE	B cell receptor signaling pathway
1	Kyoto Encyclopedia of Genes and Genomes (KEGG)	NRAS	B cell receptor signaling pathway
1	Kyoto Encyclopedia of Genes and Genomes (KEGG)	MAPK1	B cell receptor signaling pathway
1	Kyoto Encyclopedia of Genes and Genomes (KEGG)	MAPK3	B cell receptor signaling pathway
1	Kyoto Encyclopedia of Genes and Genomes (KEGG)	PIK3CA	B cell receptor signaling pathway
1	Kyoto Encyclopedia of Genes and Genomes (KEGG)	GRB2	B cell receptor signaling pathway
1	Kyoto Encyclopedia of Genes and Genomes (KEGG)	PIK3R1	B cell receptor signaling pathway
1	Kyoto Encyclopedia of Genes and Genomes (KEGG)	NFKB1	B cell receptor signaling pathway
1	Kyoto Encyclopedia of Genes and Genomes (KEGG)	RELA	B cell receptor signaling pathway
1	Kyoto Encyclopedia of Genes and Genomes (KEGG)	ACTG1	Bacterial invasion of epithelial cells
1	Kyoto Encyclopedia of Genes and Genomes (KEGG)	RAC1	Bacterial invasion of epithelial cells
1	Kyoto Encyclopedia of Genes and Genomes (KEGG)	CBL	Bacterial invasion of epithelial cells
1	Kyoto Encyclopedia of Genes and Genomes (KEGG)	CTNNB1	Bacterial invasion of epithelial cells
1	Kyoto Encyclopedia of Genes and Genomes (KEGG)	CDC42	Bacterial invasion of epithelial cells
1	Kyoto Encyclopedia of Genes and Genomes (KEGG)	ARPC3	Bacterial invasion of epithelial cells
1	Kyoto Encyclopedia of Genes and Genomes (KEGG)	SRC	Bacterial invasion of epithelial cells
1	Kyoto Encyclopedia of Genes and Genomes (KEGG)	MET	Bacterial invasion of epithelial cells
1	Kyoto Encyclopedia of Genes and Genomes (KEGG)	GAB1	Bacterial invasion of epithelial cells
1	Kyoto Encyclopedia of Genes and Genomes (KEGG)	PIK3CA	Bacterial invasion of epithelial cells
1	Kyoto Encyclopedia of Genes and Genomes (KEGG)	PIK3R1	Bacterial invasion of epithelial cells
1	Kyoto Encyclopedia of Genes and Genomes (KEGG)	ARPC5L	Bacterial invasion of epithelial cells
1	Kyoto Encyclopedia of Genes and Genomes (KEGG)	CRKL	Bacterial invasion of epithelial cells
1	Kyoto Encyclopedia of Genes and Genomes (KEGG)	BMP4	Basal cell carcinoma
1	Kyoto Encyclopedia of Genes and Genomes (KEGG)	FZD2	Basal cell carcinoma
1	Kyoto Encyclopedia of Genes and Genomes (KEGG)	DVL1	Basal cell carcinoma
1	Kyoto Encyclopedia of Genes and Genomes (KEGG)	APC2	Basal cell carcinoma
1	Kyoto Encyclopedia of Genes and Genomes (KEGG)	WNT3A	Basal cell carcinoma
1	Kyoto Encyclopedia of Genes and Genomes (KEGG)	CDKN1A	Basal cell carcinoma
1	Kyoto Encyclopedia of Genes and Genomes (KEGG)	CTNNB1	Basal cell carcinoma
1	Kyoto Encyclopedia of Genes and Genomes (KEGG)	AXIN2	Basal cell carcinoma
1	Kyoto Encyclopedia of Genes and Genomes (KEGG)	TP53	Basal cell carcinoma
1	Kyoto Encyclopedia of Genes and Genomes (KEGG)	DVL2	Basal cell carcinoma
1	Kyoto Encyclopedia of Genes and Genomes (KEGG)	BRAF	Bladder cancer
1	Kyoto Encyclopedia of Genes and Genomes (KEGG)	NRAS	Bladder cancer
1	Kyoto Encyclopedia of Genes and Genomes (KEGG)	TP53	Bladder cancer
1	Kyoto Encyclopedia of Genes and Genomes (KEGG)	MAPK1	Bladder cancer
1	Kyoto Encyclopedia of Genes and Genomes (KEGG)	MAPK3	Bladder cancer
1	Kyoto Encyclopedia of Genes and Genomes (KEGG)	SRC	Bladder cancer
1	Kyoto Encyclopedia of Genes and Genomes (KEGG)	MDM2	Bladder cancer
1	Kyoto Encyclopedia of Genes and Genomes (KEGG)	RB1	Bladder cancer
1	Kyoto Encyclopedia of Genes and Genomes (KEGG)	E2F2	Bladder cancer
1	Kyoto Encyclopedia of Genes and Genomes (KEGG)	CDKN1A	Bladder cancer
1	Kyoto Encyclopedia of Genes and Genomes (KEGG)	EGFR	Bladder cancer
1	Kyoto Encyclopedia of Genes and Genomes (KEGG)	BRAF	Breast cancer
1	Kyoto Encyclopedia of Genes and Genomes (KEGG)	SOS1	Breast cancer
1	Kyoto Encyclopedia of Genes and Genomes (KEGG)	RB1	Breast cancer
1	Kyoto Encyclopedia of Genes and Genomes (KEGG)	PIK3CA	Breast cancer
1	Kyoto Encyclopedia of Genes and Genomes (KEGG)	GRB2	Breast cancer
1	Kyoto Encyclopedia of Genes and Genomes (KEGG)	PIK3R1	Breast cancer
1	Kyoto Encyclopedia of Genes and Genomes (KEGG)	WNT3A	Breast cancer
1	Kyoto Encyclopedia of Genes and Genomes (KEGG)	E2F2	Breast cancer
1	Kyoto Encyclopedia of Genes and Genomes (KEGG)	CDK6	Breast cancer
1	Kyoto Encyclopedia of Genes and Genomes (KEGG)	CDKN1A	Breast cancer
1	Kyoto Encyclopedia of Genes and Genomes (KEGG)	MTOR	Breast cancer
1	Kyoto Encyclopedia of Genes and Genomes (KEGG)	CTNNB1	Breast cancer
1	Kyoto Encyclopedia of Genes and Genomes (KEGG)	HEY1	Breast cancer
1	Kyoto Encyclopedia of Genes and Genomes (KEGG)	EGFR	Breast cancer
1	Kyoto Encyclopedia of Genes and Genomes (KEGG)	AXIN2	Breast cancer
1	Kyoto Encyclopedia of Genes and Genomes (KEGG)	TP53	Breast cancer
1	Kyoto Encyclopedia of Genes and Genomes (KEGG)	DVL2	Breast cancer
1	Kyoto Encyclopedia of Genes and Genomes (KEGG)	NRAS	Breast cancer
1	Kyoto Encyclopedia of Genes and Genomes (KEGG)	FZD2	Breast cancer
1	Kyoto Encyclopedia of Genes and Genomes (KEGG)	NOTCH1	Breast cancer
1	Kyoto Encyclopedia of Genes and Genomes (KEGG)	MAPK1	Breast cancer
1	Kyoto Encyclopedia of Genes and Genomes (KEGG)	MAPK3	Breast cancer
1	Kyoto Encyclopedia of Genes and Genomes (KEGG)	DVL1	Breast cancer
1	Kyoto Encyclopedia of Genes and Genomes (KEGG)	APC2	Breast cancer
1	Kyoto Encyclopedia of Genes and Genomes (KEGG)	PCNA	Cell cycle
1	Kyoto Encyclopedia of Genes and Genomes (KEGG)	SMAD4	Cell cycle
1	Kyoto Encyclopedia of Genes and Genomes (KEGG)	SMAD2	Cell cycle
1	Kyoto Encyclopedia of Genes and Genomes (KEGG)	CCNE2	Cell cycle
1	Kyoto Encyclopedia of Genes and Genomes (KEGG)	E2F2	Cell cycle
1	Kyoto Encyclopedia of Genes and Genomes (KEGG)	CDK1	Cell cycle
1	Kyoto Encyclopedia of Genes and Genomes (KEGG)	CDK6	Cell cycle
1	Kyoto Encyclopedia of Genes and Genomes (KEGG)	CUL1	Cell cycle
1	Kyoto Encyclopedia of Genes and Genomes (KEGG)	CDKN1A	Cell cycle
1	Kyoto Encyclopedia of Genes and Genomes (KEGG)	CDC7	Cell cycle
1	Kyoto Encyclopedia of Genes and Genomes (KEGG)	CDK7	Cell cycle
1	Kyoto Encyclopedia of Genes and Genomes (KEGG)	ABL1	Cell cycle
1	Kyoto Encyclopedia of Genes and Genomes (KEGG)	ANAPC7	Cell cycle
1	Kyoto Encyclopedia of Genes and Genomes (KEGG)	ATM	Cell cycle
1	Kyoto Encyclopedia of Genes and Genomes (KEGG)	TGFB1	Cell cycle
1	Kyoto Encyclopedia of Genes and Genomes (KEGG)	ATR	Cell cycle
1	Kyoto Encyclopedia of Genes and Genomes (KEGG)	SMC1A	Cell cycle
1	Kyoto Encyclopedia of Genes and Genomes (KEGG)	PLK1	Cell cycle
1	Kyoto Encyclopedia of Genes and Genomes (KEGG)	YWHAZ	Cell cycle
1	Kyoto Encyclopedia of Genes and Genomes (KEGG)	TP53	Cell cycle
1	Kyoto Encyclopedia of Genes and Genomes (KEGG)	CDC27	Cell cycle
1	Kyoto Encyclopedia of Genes and Genomes (KEGG)	CCNA2	Cell cycle
1	Kyoto Encyclopedia of Genes and Genomes (KEGG)	BUB1B	Cell cycle
1	Kyoto Encyclopedia of Genes and Genomes (KEGG)	CREBBP	Cell cycle
1	Kyoto Encyclopedia of Genes and Genomes (KEGG)	RAD21	Cell cycle
1	Kyoto Encyclopedia of Genes and Genomes (KEGG)	CDKN2C	Cell cycle
1	Kyoto Encyclopedia of Genes and Genomes (KEGG)	MDM2	Cell cycle
1	Kyoto Encyclopedia of Genes and Genomes (KEGG)	RB1	Cell cycle
1	Kyoto Encyclopedia of Genes and Genomes (KEGG)	HDAC2	Cell cycle
1	Kyoto Encyclopedia of Genes and Genomes (KEGG)	HDAC1	Cell cycle
1	Kyoto Encyclopedia of Genes and Genomes (KEGG)	RAD9B	Cellular senescence
1	Kyoto Encyclopedia of Genes and Genomes (KEGG)	RBBP4	Cellular senescence
1	Kyoto Encyclopedia of Genes and Genomes (KEGG)	PIK3CA	Cellular senescence
1	Kyoto Encyclopedia of Genes and Genomes (KEGG)	PIK3R1	Cellular senescence
1	Kyoto Encyclopedia of Genes and Genomes (KEGG)	SMAD2	Cellular senescence
1	Kyoto Encyclopedia of Genes and Genomes (KEGG)	MYBL2	Cellular senescence
1	Kyoto Encyclopedia of Genes and Genomes (KEGG)	CCNE2	Cellular senescence
1	Kyoto Encyclopedia of Genes and Genomes (KEGG)	E2F2	Cellular senescence
1	Kyoto Encyclopedia of Genes and Genomes (KEGG)	CDK1	Cellular senescence
1	Kyoto Encyclopedia of Genes and Genomes (KEGG)	CDK6	Cellular senescence
1	Kyoto Encyclopedia of Genes and Genomes (KEGG)	CDKN1A	Cellular senescence
1	Kyoto Encyclopedia of Genes and Genomes (KEGG)	MTOR	Cellular senescence
1	Kyoto Encyclopedia of Genes and Genomes (KEGG)	CALM2	Cellular senescence
1	Kyoto Encyclopedia of Genes and Genomes (KEGG)	ATM	Cellular senescence
1	Kyoto Encyclopedia of Genes and Genomes (KEGG)	RRAS	Cellular senescence
1	Kyoto Encyclopedia of Genes and Genomes (KEGG)	TGFB1	Cellular senescence
1	Kyoto Encyclopedia of Genes and Genomes (KEGG)	ATR	Cellular senescence
1	Kyoto Encyclopedia of Genes and Genomes (KEGG)	NFKB1	Cellular senescence
1	Kyoto Encyclopedia of Genes and Genomes (KEGG)	RELA	Cellular senescence
1	Kyoto Encyclopedia of Genes and Genomes (KEGG)	MRAS	Cellular senescence
1	Kyoto Encyclopedia of Genes and Genomes (KEGG)	PPP1CC	Cellular senescence
1	Kyoto Encyclopedia of Genes and Genomes (KEGG)	RHEB	Cellular senescence
1	Kyoto Encyclopedia of Genes and Genomes (KEGG)	TP53	Cellular senescence
1	Kyoto Encyclopedia of Genes and Genomes (KEGG)	NRAS	Cellular senescence
1	Kyoto Encyclopedia of Genes and Genomes (KEGG)	MAP2K6	Cellular senescence
1	Kyoto Encyclopedia of Genes and Genomes (KEGG)	ETS1	Cellular senescence
1	Kyoto Encyclopedia of Genes and Genomes (KEGG)	CCNA2	Cellular senescence
1	Kyoto Encyclopedia of Genes and Genomes (KEGG)	MAPK1	Cellular senescence
1	Kyoto Encyclopedia of Genes and Genomes (KEGG)	MAPK3	Cellular senescence
1	Kyoto Encyclopedia of Genes and Genomes (KEGG)	RAD1	Cellular senescence
1	Kyoto Encyclopedia of Genes and Genomes (KEGG)	GATA4	Cellular senescence
1	Kyoto Encyclopedia of Genes and Genomes (KEGG)	MDM2	Cellular senescence
1	Kyoto Encyclopedia of Genes and Genomes (KEGG)	RB1	Cellular senescence
1	Kyoto Encyclopedia of Genes and Genomes (KEGG)	NRAS	Central carbon metabolism in cancer
1	Kyoto Encyclopedia of Genes and Genomes (KEGG)	MAPK1	Central carbon metabolism in cancer
1	Kyoto Encyclopedia of Genes and Genomes (KEGG)	MAPK3	Central carbon metabolism in cancer
1	Kyoto Encyclopedia of Genes and Genomes (KEGG)	MET	Central carbon metabolism in cancer
1	Kyoto Encyclopedia of Genes and Genomes (KEGG)	PIK3CA	Central carbon metabolism in cancer
1	Kyoto Encyclopedia of Genes and Genomes (KEGG)	PIK3R1	Central carbon metabolism in cancer
1	Kyoto Encyclopedia of Genes and Genomes (KEGG)	MTOR	Central carbon metabolism in cancer
1	Kyoto Encyclopedia of Genes and Genomes (KEGG)	EGFR	Central carbon metabolism in cancer
1	Kyoto Encyclopedia of Genes and Genomes (KEGG)	TP53	Central carbon metabolism in cancer
1	Kyoto Encyclopedia of Genes and Genomes (KEGG)	GNA14	Chagas disease (American trypanosomiasis)
1	Kyoto Encyclopedia of Genes and Genomes (KEGG)	PLCB1	Chagas disease (American trypanosomiasis)
1	Kyoto Encyclopedia of Genes and Genomes (KEGG)	SMAD2	Chagas disease (American trypanosomiasis)
1	Kyoto Encyclopedia of Genes and Genomes (KEGG)	TRAF6	Chagas disease (American trypanosomiasis)
1	Kyoto Encyclopedia of Genes and Genomes (KEGG)	TGFB1	Chagas disease (American trypanosomiasis)
1	Kyoto Encyclopedia of Genes and Genomes (KEGG)	PPP2R1A	Chagas disease (American trypanosomiasis)
1	Kyoto Encyclopedia of Genes and Genomes (KEGG)	NFKB1	Chagas disease (American trypanosomiasis)
1	Kyoto Encyclopedia of Genes and Genomes (KEGG)	RELA	Chagas disease (American trypanosomiasis)
1	Kyoto Encyclopedia of Genes and Genomes (KEGG)	IFNGR1	Chagas disease (American trypanosomiasis)
1	Kyoto Encyclopedia of Genes and Genomes (KEGG)	IFNG	Chagas disease (American trypanosomiasis)
1	Kyoto Encyclopedia of Genes and Genomes (KEGG)	GNAQ	Chagas disease (American trypanosomiasis)
1	Kyoto Encyclopedia of Genes and Genomes (KEGG)	TLR2	Chagas disease (American trypanosomiasis)
1	Kyoto Encyclopedia of Genes and Genomes (KEGG)	MAPK1	Chagas disease (American trypanosomiasis)
1	Kyoto Encyclopedia of Genes and Genomes (KEGG)	MAPK3	Chagas disease (American trypanosomiasis)
1	Kyoto Encyclopedia of Genes and Genomes (KEGG)	GNAI2	Chagas disease (American trypanosomiasis)
1	Kyoto Encyclopedia of Genes and Genomes (KEGG)	PIK3CA	Chagas disease (American trypanosomiasis)
1	Kyoto Encyclopedia of Genes and Genomes (KEGG)	PIK3R1	Chagas disease (American trypanosomiasis)
1	Kyoto Encyclopedia of Genes and Genomes (KEGG)	IFNGR2	Chagas disease (American trypanosomiasis)
1	Kyoto Encyclopedia of Genes and Genomes (KEGG)	ARRB2	Chemokine signaling pathway
1	Kyoto Encyclopedia of Genes and Genomes (KEGG)	CCR4	Chemokine signaling pathway
1	Kyoto Encyclopedia of Genes and Genomes (KEGG)	MAPK3	Chemokine signaling pathway
1	Kyoto Encyclopedia of Genes and Genomes (KEGG)	SRC	Chemokine signaling pathway
1	Kyoto Encyclopedia of Genes and Genomes (KEGG)	GNAI2	Chemokine signaling pathway
1	Kyoto Encyclopedia of Genes and Genomes (KEGG)	RAP1A	Chemokine signaling pathway
1	Kyoto Encyclopedia of Genes and Genomes (KEGG)	PIK3CA	Chemokine signaling pathway
1	Kyoto Encyclopedia of Genes and Genomes (KEGG)	GRB2	Chemokine signaling pathway
1	Kyoto Encyclopedia of Genes and Genomes (KEGG)	PIK3R1	Chemokine signaling pathway
1	Kyoto Encyclopedia of Genes and Genomes (KEGG)	CRKL	Chemokine signaling pathway
1	Kyoto Encyclopedia of Genes and Genomes (KEGG)	NFKB1	Chemokine signaling pathway
1	Kyoto Encyclopedia of Genes and Genomes (KEGG)	STAT3	Chemokine signaling pathway
1	Kyoto Encyclopedia of Genes and Genomes (KEGG)	BRAF	Chemokine signaling pathway
1	Kyoto Encyclopedia of Genes and Genomes (KEGG)	JAK2	Chemokine signaling pathway
1	Kyoto Encyclopedia of Genes and Genomes (KEGG)	RELA	Chemokine signaling pathway
1	Kyoto Encyclopedia of Genes and Genomes (KEGG)	ADCY2	Chemokine signaling pathway
1	Kyoto Encyclopedia of Genes and Genomes (KEGG)	CDC42	Chemokine signaling pathway
1	Kyoto Encyclopedia of Genes and Genomes (KEGG)	ROCK1	Chemokine signaling pathway
1	Kyoto Encyclopedia of Genes and Genomes (KEGG)	ADRBK1	Chemokine signaling pathway
1	Kyoto Encyclopedia of Genes and Genomes (KEGG)	SOS1	Chemokine signaling pathway
1	Kyoto Encyclopedia of Genes and Genomes (KEGG)	TIAM1	Chemokine signaling pathway
1	Kyoto Encyclopedia of Genes and Genomes (KEGG)	PLCB1	Chemokine signaling pathway
1	Kyoto Encyclopedia of Genes and Genomes (KEGG)	GNB1	Chemokine signaling pathway
1	Kyoto Encyclopedia of Genes and Genomes (KEGG)	RAC1	Chemokine signaling pathway
1	Kyoto Encyclopedia of Genes and Genomes (KEGG)	NRAS	Chemokine signaling pathway
1	Kyoto Encyclopedia of Genes and Genomes (KEGG)	MAPK1	Chemokine signaling pathway
1	Kyoto Encyclopedia of Genes and Genomes (KEGG)	SOS1	Choline metabolism in cancer
1	Kyoto Encyclopedia of Genes and Genomes (KEGG)	RAC1	Choline metabolism in cancer
1	Kyoto Encyclopedia of Genes and Genomes (KEGG)	RHEB	Choline metabolism in cancer
1	Kyoto Encyclopedia of Genes and Genomes (KEGG)	NRAS	Choline metabolism in cancer
1	Kyoto Encyclopedia of Genes and Genomes (KEGG)	MAPK1	Choline metabolism in cancer
1	Kyoto Encyclopedia of Genes and Genomes (KEGG)	MAPK3	Choline metabolism in cancer
1	Kyoto Encyclopedia of Genes and Genomes (KEGG)	PIK3CA	Choline metabolism in cancer
1	Kyoto Encyclopedia of Genes and Genomes (KEGG)	GRB2	Choline metabolism in cancer
1	Kyoto Encyclopedia of Genes and Genomes (KEGG)	PIK3R1	Choline metabolism in cancer
1	Kyoto Encyclopedia of Genes and Genomes (KEGG)	MTOR	Choline metabolism in cancer
1	Kyoto Encyclopedia of Genes and Genomes (KEGG)	EGFR	Choline metabolism in cancer
1	Kyoto Encyclopedia of Genes and Genomes (KEGG)	PLCB1	Cholinergic synapse
1	Kyoto Encyclopedia of Genes and Genomes (KEGG)	GNAQ	Cholinergic synapse
1	Kyoto Encyclopedia of Genes and Genomes (KEGG)	ADCY2	Cholinergic synapse
1	Kyoto Encyclopedia of Genes and Genomes (KEGG)	GNB1	Cholinergic synapse
1	Kyoto Encyclopedia of Genes and Genomes (KEGG)	NRAS	Cholinergic synapse
1	Kyoto Encyclopedia of Genes and Genomes (KEGG)	MAPK1	Cholinergic synapse
1	Kyoto Encyclopedia of Genes and Genomes (KEGG)	MAPK3	Cholinergic synapse
1	Kyoto Encyclopedia of Genes and Genomes (KEGG)	GNAI2	Cholinergic synapse
1	Kyoto Encyclopedia of Genes and Genomes (KEGG)	PIK3CA	Cholinergic synapse
1	Kyoto Encyclopedia of Genes and Genomes (KEGG)	PIK3R1	Cholinergic synapse
1	Kyoto Encyclopedia of Genes and Genomes (KEGG)	JAK2	Cholinergic synapse
1	Kyoto Encyclopedia of Genes and Genomes (KEGG)	SMAD4	Chronic myeloid leukemia
1	Kyoto Encyclopedia of Genes and Genomes (KEGG)	BRAF	Chronic myeloid leukemia
1	Kyoto Encyclopedia of Genes and Genomes (KEGG)	PIK3CA	Chronic myeloid leukemia
1	Kyoto Encyclopedia of Genes and Genomes (KEGG)	GRB2	Chronic myeloid leukemia
1	Kyoto Encyclopedia of Genes and Genomes (KEGG)	PIK3R1	Chronic myeloid leukemia
1	Kyoto Encyclopedia of Genes and Genomes (KEGG)	E2F2	Chronic myeloid leukemia
1	Kyoto Encyclopedia of Genes and Genomes (KEGG)	CDK6	Chronic myeloid leukemia
1	Kyoto Encyclopedia of Genes and Genomes (KEGG)	CDKN1A	Chronic myeloid leukemia
1	Kyoto Encyclopedia of Genes and Genomes (KEGG)	ABL1	Chronic myeloid leukemia
1	Kyoto Encyclopedia of Genes and Genomes (KEGG)	CRKL	Chronic myeloid leukemia
1	Kyoto Encyclopedia of Genes and Genomes (KEGG)	CBL	Chronic myeloid leukemia
1	Kyoto Encyclopedia of Genes and Genomes (KEGG)	TGFB1	Chronic myeloid leukemia
1	Kyoto Encyclopedia of Genes and Genomes (KEGG)	SOS1	Chronic myeloid leukemia
1	Kyoto Encyclopedia of Genes and Genomes (KEGG)	NFKB1	Chronic myeloid leukemia
1	Kyoto Encyclopedia of Genes and Genomes (KEGG)	RELA	Chronic myeloid leukemia
1	Kyoto Encyclopedia of Genes and Genomes (KEGG)	TP53	Chronic myeloid leukemia
1	Kyoto Encyclopedia of Genes and Genomes (KEGG)	NRAS	Chronic myeloid leukemia
1	Kyoto Encyclopedia of Genes and Genomes (KEGG)	MAPK1	Chronic myeloid leukemia
1	Kyoto Encyclopedia of Genes and Genomes (KEGG)	MAPK3	Chronic myeloid leukemia
1	Kyoto Encyclopedia of Genes and Genomes (KEGG)	MDM2	Chronic myeloid leukemia
1	Kyoto Encyclopedia of Genes and Genomes (KEGG)	RB1	Chronic myeloid leukemia
1	Kyoto Encyclopedia of Genes and Genomes (KEGG)	HDAC2	Chronic myeloid leukemia
1	Kyoto Encyclopedia of Genes and Genomes (KEGG)	HDAC1	Chronic myeloid leukemia
1	Kyoto Encyclopedia of Genes and Genomes (KEGG)	SMAD4	Colorectal cancer
1	Kyoto Encyclopedia of Genes and Genomes (KEGG)	BRAF	Colorectal cancer
1	Kyoto Encyclopedia of Genes and Genomes (KEGG)	GRB2	Colorectal cancer
1	Kyoto Encyclopedia of Genes and Genomes (KEGG)	PIK3R1	Colorectal cancer
1	Kyoto Encyclopedia of Genes and Genomes (KEGG)	SMAD2	Colorectal cancer
1	Kyoto Encyclopedia of Genes and Genomes (KEGG)	CDKN1A	Colorectal cancer
1	Kyoto Encyclopedia of Genes and Genomes (KEGG)	MTOR	Colorectal cancer
1	Kyoto Encyclopedia of Genes and Genomes (KEGG)	CTNNB1	Colorectal cancer
1	Kyoto Encyclopedia of Genes and Genomes (KEGG)	TGFB1	Colorectal cancer
1	Kyoto Encyclopedia of Genes and Genomes (KEGG)	EGFR	Colorectal cancer
1	Kyoto Encyclopedia of Genes and Genomes (KEGG)	AXIN2	Colorectal cancer
1	Kyoto Encyclopedia of Genes and Genomes (KEGG)	TP53	Colorectal cancer
1	Kyoto Encyclopedia of Genes and Genomes (KEGG)	SOS1	Colorectal cancer
1	Kyoto Encyclopedia of Genes and Genomes (KEGG)	RAC1	Colorectal cancer
1	Kyoto Encyclopedia of Genes and Genomes (KEGG)	RALA	Colorectal cancer
1	Kyoto Encyclopedia of Genes and Genomes (KEGG)	NRAS	Colorectal cancer
1	Kyoto Encyclopedia of Genes and Genomes (KEGG)	MAPK1	Colorectal cancer
1	Kyoto Encyclopedia of Genes and Genomes (KEGG)	MAPK3	Colorectal cancer
1	Kyoto Encyclopedia of Genes and Genomes (KEGG)	APC2	Colorectal cancer
1	Kyoto Encyclopedia of Genes and Genomes (KEGG)	PIK3CA	Colorectal cancer
1	Kyoto Encyclopedia of Genes and Genomes (KEGG)	BRAF	EGFR tyrosine kinase inhibitor resistance
1	Kyoto Encyclopedia of Genes and Genomes (KEGG)	SOS1	EGFR tyrosine kinase inhibitor resistance
1	Kyoto Encyclopedia of Genes and Genomes (KEGG)	PIK3R1	EGFR tyrosine kinase inhibitor resistance
1	Kyoto Encyclopedia of Genes and Genomes (KEGG)	MTOR	EGFR tyrosine kinase inhibitor resistance
1	Kyoto Encyclopedia of Genes and Genomes (KEGG)	STAT3	EGFR tyrosine kinase inhibitor resistance
1	Kyoto Encyclopedia of Genes and Genomes (KEGG)	JAK2	EGFR tyrosine kinase inhibitor resistance
1	Kyoto Encyclopedia of Genes and Genomes (KEGG)	EGFR	EGFR tyrosine kinase inhibitor resistance
1	Kyoto Encyclopedia of Genes and Genomes (KEGG)	KDR	EGFR tyrosine kinase inhibitor resistance
1	Kyoto Encyclopedia of Genes and Genomes (KEGG)	JAK1	EGFR tyrosine kinase inhibitor resistance
1	Kyoto Encyclopedia of Genes and Genomes (KEGG)	NRAS	EGFR tyrosine kinase inhibitor resistance
1	Kyoto Encyclopedia of Genes and Genomes (KEGG)	MAPK1	EGFR tyrosine kinase inhibitor resistance
1	Kyoto Encyclopedia of Genes and Genomes (KEGG)	MAPK3	EGFR tyrosine kinase inhibitor resistance
1	Kyoto Encyclopedia of Genes and Genomes (KEGG)	SRC	EGFR tyrosine kinase inhibitor resistance
1	Kyoto Encyclopedia of Genes and Genomes (KEGG)	MET	EGFR tyrosine kinase inhibitor resistance
1	Kyoto Encyclopedia of Genes and Genomes (KEGG)	GAB1	EGFR tyrosine kinase inhibitor resistance
1	Kyoto Encyclopedia of Genes and Genomes (KEGG)	PIK3CA	EGFR tyrosine kinase inhibitor resistance
1	Kyoto Encyclopedia of Genes and Genomes (KEGG)	GRB2	EGFR tyrosine kinase inhibitor resistance
1	Kyoto Encyclopedia of Genes and Genomes (KEGG)	BRAF	Endocrine resistance
1	Kyoto Encyclopedia of Genes and Genomes (KEGG)	SOS1	Endocrine resistance
1	Kyoto Encyclopedia of Genes and Genomes (KEGG)	RB1	Endocrine resistance
1	Kyoto Encyclopedia of Genes and Genomes (KEGG)	PIK3CA	Endocrine resistance
1	Kyoto Encyclopedia of Genes and Genomes (KEGG)	GRB2	Endocrine resistance
1	Kyoto Encyclopedia of Genes and Genomes (KEGG)	PIK3R1	Endocrine resistance
1	Kyoto Encyclopedia of Genes and Genomes (KEGG)	E2F2	Endocrine resistance
1	Kyoto Encyclopedia of Genes and Genomes (KEGG)	CDKN1A	Endocrine resistance
1	Kyoto Encyclopedia of Genes and Genomes (KEGG)	MTOR	Endocrine resistance
1	Kyoto Encyclopedia of Genes and Genomes (KEGG)	EGFR	Endocrine resistance
1	Kyoto Encyclopedia of Genes and Genomes (KEGG)	ADCY2	Endocrine resistance
1	Kyoto Encyclopedia of Genes and Genomes (KEGG)	TP53	Endocrine resistance
1	Kyoto Encyclopedia of Genes and Genomes (KEGG)	MED1	Endocrine resistance
1	Kyoto Encyclopedia of Genes and Genomes (KEGG)	NRAS	Endocrine resistance
1	Kyoto Encyclopedia of Genes and Genomes (KEGG)	NOTCH1	Endocrine resistance
1	Kyoto Encyclopedia of Genes and Genomes (KEGG)	MAPK1	Endocrine resistance
1	Kyoto Encyclopedia of Genes and Genomes (KEGG)	MAPK3	Endocrine resistance
1	Kyoto Encyclopedia of Genes and Genomes (KEGG)	SRC	Endocrine resistance
1	Kyoto Encyclopedia of Genes and Genomes (KEGG)	CDKN2C	Endocrine resistance
1	Kyoto Encyclopedia of Genes and Genomes (KEGG)	MDM2	Endocrine resistance
1	Kyoto Encyclopedia of Genes and Genomes (KEGG)	ARRB2	Endocytosis
1	Kyoto Encyclopedia of Genes and Genomes (KEGG)	VPS28	Endocytosis
1	Kyoto Encyclopedia of Genes and Genomes (KEGG)	SMAD2	Endocytosis
1	Kyoto Encyclopedia of Genes and Genomes (KEGG)	SMURF1	Endocytosis
1	Kyoto Encyclopedia of Genes and Genomes (KEGG)	TRAF6	Endocytosis
1	Kyoto Encyclopedia of Genes and Genomes (KEGG)	CBLB	Endocytosis
1	Kyoto Encyclopedia of Genes and Genomes (KEGG)	CBL	Endocytosis
1	Kyoto Encyclopedia of Genes and Genomes (KEGG)	NEDD4	Endocytosis
1	Kyoto Encyclopedia of Genes and Genomes (KEGG)	EGFR	Endocytosis
1	Kyoto Encyclopedia of Genes and Genomes (KEGG)	CDC42	Endocytosis
1	Kyoto Encyclopedia of Genes and Genomes (KEGG)	ADRBK1	Endocytosis
1	Kyoto Encyclopedia of Genes and Genomes (KEGG)	AP2A2	Endocytosis
1	Kyoto Encyclopedia of Genes and Genomes (KEGG)	EPS15	Endocytosis
1	Kyoto Encyclopedia of Genes and Genomes (KEGG)	RAB10	Endocytosis
1	Kyoto Encyclopedia of Genes and Genomes (KEGG)	MVB12A	Endocytosis
1	Kyoto Encyclopedia of Genes and Genomes (KEGG)	VPS37C	Endocytosis
1	Kyoto Encyclopedia of Genes and Genomes (KEGG)	RAB11A	Endocytosis
1	Kyoto Encyclopedia of Genes and Genomes (KEGG)	ARPC3	Endocytosis
1	Kyoto Encyclopedia of Genes and Genomes (KEGG)	SRC	Endocytosis
1	Kyoto Encyclopedia of Genes and Genomes (KEGG)	MDM2	Endocytosis
1	Kyoto Encyclopedia of Genes and Genomes (KEGG)	ARPC5L	Endocytosis
1	Kyoto Encyclopedia of Genes and Genomes (KEGG)	SH3GL2	Endocytosis
1	Kyoto Encyclopedia of Genes and Genomes (KEGG)	BRAF	Endometrial cancer
1	Kyoto Encyclopedia of Genes and Genomes (KEGG)	SOS1	Endometrial cancer
1	Kyoto Encyclopedia of Genes and Genomes (KEGG)	CTNNB1	Endometrial cancer
1	Kyoto Encyclopedia of Genes and Genomes (KEGG)	EGFR	Endometrial cancer
1	Kyoto Encyclopedia of Genes and Genomes (KEGG)	AXIN2	Endometrial cancer
1	Kyoto Encyclopedia of Genes and Genomes (KEGG)	TP53	Endometrial cancer
1	Kyoto Encyclopedia of Genes and Genomes (KEGG)	NRAS	Endometrial cancer
1	Kyoto Encyclopedia of Genes and Genomes (KEGG)	MAPK1	Endometrial cancer
1	Kyoto Encyclopedia of Genes and Genomes (KEGG)	MAPK3	Endometrial cancer
1	Kyoto Encyclopedia of Genes and Genomes (KEGG)	APC2	Endometrial cancer
1	Kyoto Encyclopedia of Genes and Genomes (KEGG)	PIK3CA	Endometrial cancer
1	Kyoto Encyclopedia of Genes and Genomes (KEGG)	GRB2	Endometrial cancer
1	Kyoto Encyclopedia of Genes and Genomes (KEGG)	PIK3R1	Endometrial cancer
1	Kyoto Encyclopedia of Genes and Genomes (KEGG)	CDKN1A	Endometrial cancer
1	Kyoto Encyclopedia of Genes and Genomes (KEGG)	ISG15	Epstein-Barr virus infection
1	Kyoto Encyclopedia of Genes and Genomes (KEGG)	TYK2	Epstein-Barr virus infection
1	Kyoto Encyclopedia of Genes and Genomes (KEGG)	MDM2	Epstein-Barr virus infection
1	Kyoto Encyclopedia of Genes and Genomes (KEGG)	RB1	Epstein-Barr virus infection
1	Kyoto Encyclopedia of Genes and Genomes (KEGG)	HDAC2	Epstein-Barr virus infection
1	Kyoto Encyclopedia of Genes and Genomes (KEGG)	HDAC1	Epstein-Barr virus infection
1	Kyoto Encyclopedia of Genes and Genomes (KEGG)	PIK3CA	Epstein-Barr virus infection
1	Kyoto Encyclopedia of Genes and Genomes (KEGG)	PIK3R1	Epstein-Barr virus infection
1	Kyoto Encyclopedia of Genes and Genomes (KEGG)	SAP30L	Epstein-Barr virus infection
1	Kyoto Encyclopedia of Genes and Genomes (KEGG)	CCNE2	Epstein-Barr virus infection
1	Kyoto Encyclopedia of Genes and Genomes (KEGG)	E2F2	Epstein-Barr virus infection
1	Kyoto Encyclopedia of Genes and Genomes (KEGG)	CDK6	Epstein-Barr virus infection
1	Kyoto Encyclopedia of Genes and Genomes (KEGG)	IKBKE	Epstein-Barr virus infection
1	Kyoto Encyclopedia of Genes and Genomes (KEGG)	CDKN1A	Epstein-Barr virus infection
1	Kyoto Encyclopedia of Genes and Genomes (KEGG)	TRAF6	Epstein-Barr virus infection
1	Kyoto Encyclopedia of Genes and Genomes (KEGG)	NEDD4	Epstein-Barr virus infection
1	Kyoto Encyclopedia of Genes and Genomes (KEGG)	NFKB1	Epstein-Barr virus infection
1	Kyoto Encyclopedia of Genes and Genomes (KEGG)	STAT3	Epstein-Barr virus infection
1	Kyoto Encyclopedia of Genes and Genomes (KEGG)	TRAF3	Epstein-Barr virus infection
1	Kyoto Encyclopedia of Genes and Genomes (KEGG)	IRF3	Epstein-Barr virus infection
1	Kyoto Encyclopedia of Genes and Genomes (KEGG)	RELA	Epstein-Barr virus infection
1	Kyoto Encyclopedia of Genes and Genomes (KEGG)	NFKBIE	Epstein-Barr virus infection
1	Kyoto Encyclopedia of Genes and Genomes (KEGG)	TP53	Epstein-Barr virus infection
1	Kyoto Encyclopedia of Genes and Genomes (KEGG)	TBK1	Epstein-Barr virus infection
1	Kyoto Encyclopedia of Genes and Genomes (KEGG)	MAP2K6	Epstein-Barr virus infection
1	Kyoto Encyclopedia of Genes and Genomes (KEGG)	JAK1	Epstein-Barr virus infection
1	Kyoto Encyclopedia of Genes and Genomes (KEGG)	CCNA2	Epstein-Barr virus infection
1	Kyoto Encyclopedia of Genes and Genomes (KEGG)	TLR2	Epstein-Barr virus infection
1	Kyoto Encyclopedia of Genes and Genomes (KEGG)	RAC1	Epstein-Barr virus infection
1	Kyoto Encyclopedia of Genes and Genomes (KEGG)	PSMD13	Epstein-Barr virus infection
1	Kyoto Encyclopedia of Genes and Genomes (KEGG)	PSMC3	Epstein-Barr virus infection
1	Kyoto Encyclopedia of Genes and Genomes (KEGG)	SHFM1	Epstein-Barr virus infection
1	Kyoto Encyclopedia of Genes and Genomes (KEGG)	PSMC5	Epstein-Barr virus infection
1	Kyoto Encyclopedia of Genes and Genomes (KEGG)	BRAF	ErbB signaling pathway
1	Kyoto Encyclopedia of Genes and Genomes (KEGG)	SOS1	ErbB signaling pathway
1	Kyoto Encyclopedia of Genes and Genomes (KEGG)	CDKN1A	ErbB signaling pathway
1	Kyoto Encyclopedia of Genes and Genomes (KEGG)	MTOR	ErbB signaling pathway
1	Kyoto Encyclopedia of Genes and Genomes (KEGG)	ABL2	ErbB signaling pathway
1	Kyoto Encyclopedia of Genes and Genomes (KEGG)	ABL1	ErbB signaling pathway
1	Kyoto Encyclopedia of Genes and Genomes (KEGG)	CBLB	ErbB signaling pathway
1	Kyoto Encyclopedia of Genes and Genomes (KEGG)	CRKL	ErbB signaling pathway
1	Kyoto Encyclopedia of Genes and Genomes (KEGG)	CBL	ErbB signaling pathway
1	Kyoto Encyclopedia of Genes and Genomes (KEGG)	EGFR	ErbB signaling pathway
1	Kyoto Encyclopedia of Genes and Genomes (KEGG)	NRAS	ErbB signaling pathway
1	Kyoto Encyclopedia of Genes and Genomes (KEGG)	MAPK1	ErbB signaling pathway
1	Kyoto Encyclopedia of Genes and Genomes (KEGG)	MAPK3	ErbB signaling pathway
1	Kyoto Encyclopedia of Genes and Genomes (KEGG)	SRC	ErbB signaling pathway
1	Kyoto Encyclopedia of Genes and Genomes (KEGG)	GAB1	ErbB signaling pathway
1	Kyoto Encyclopedia of Genes and Genomes (KEGG)	PIK3CA	ErbB signaling pathway
1	Kyoto Encyclopedia of Genes and Genomes (KEGG)	GRB2	ErbB signaling pathway
1	Kyoto Encyclopedia of Genes and Genomes (KEGG)	PIK3R1	ErbB signaling pathway
1	Kyoto Encyclopedia of Genes and Genomes (KEGG)	SOS1	Estrogen signaling pathway
1	Kyoto Encyclopedia of Genes and Genomes (KEGG)	PLCB1	Estrogen signaling pathway
1	Kyoto Encyclopedia of Genes and Genomes (KEGG)	GRB2	Estrogen signaling pathway
1	Kyoto Encyclopedia of Genes and Genomes (KEGG)	PIK3R1	Estrogen signaling pathway
1	Kyoto Encyclopedia of Genes and Genomes (KEGG)	GRM1	Estrogen signaling pathway
1	Kyoto Encyclopedia of Genes and Genomes (KEGG)	EGFR	Estrogen signaling pathway
1	Kyoto Encyclopedia of Genes and Genomes (KEGG)	ADCY2	Estrogen signaling pathway
1	Kyoto Encyclopedia of Genes and Genomes (KEGG)	HSP90AA1	Estrogen signaling pathway
1	Kyoto Encyclopedia of Genes and Genomes (KEGG)	GNAQ	Estrogen signaling pathway
1	Kyoto Encyclopedia of Genes and Genomes (KEGG)	CALM2	Estrogen signaling pathway
1	Kyoto Encyclopedia of Genes and Genomes (KEGG)	NRAS	Estrogen signaling pathway
1	Kyoto Encyclopedia of Genes and Genomes (KEGG)	MAPK1	Estrogen signaling pathway
1	Kyoto Encyclopedia of Genes and Genomes (KEGG)	MAPK3	Estrogen signaling pathway
1	Kyoto Encyclopedia of Genes and Genomes (KEGG)	SRC	Estrogen signaling pathway
1	Kyoto Encyclopedia of Genes and Genomes (KEGG)	GNAI2	Estrogen signaling pathway
1	Kyoto Encyclopedia of Genes and Genomes (KEGG)	PIK3CA	Estrogen signaling pathway
1	Kyoto Encyclopedia of Genes and Genomes (KEGG)	SOS1	Fc epsilon RI signaling pathway
1	Kyoto Encyclopedia of Genes and Genomes (KEGG)	RAC1	Fc epsilon RI signaling pathway
1	Kyoto Encyclopedia of Genes and Genomes (KEGG)	NRAS	Fc epsilon RI signaling pathway
1	Kyoto Encyclopedia of Genes and Genomes (KEGG)	MAPK1	Fc epsilon RI signaling pathway
1	Kyoto Encyclopedia of Genes and Genomes (KEGG)	MAPK3	Fc epsilon RI signaling pathway
1	Kyoto Encyclopedia of Genes and Genomes (KEGG)	PIK3CA	Fc epsilon RI signaling pathway
1	Kyoto Encyclopedia of Genes and Genomes (KEGG)	GRB2	Fc epsilon RI signaling pathway
1	Kyoto Encyclopedia of Genes and Genomes (KEGG)	PIK3R1	Fc epsilon RI signaling pathway
1	Kyoto Encyclopedia of Genes and Genomes (KEGG)	MAP2K6	Fc epsilon RI signaling pathway
1	Kyoto Encyclopedia of Genes and Genomes (KEGG)	RAC1	Fc gamma R-mediated phagocytosis
1	Kyoto Encyclopedia of Genes and Genomes (KEGG)	ARPC3	Fc gamma R-mediated phagocytosis
1	Kyoto Encyclopedia of Genes and Genomes (KEGG)	MAPK1	Fc gamma R-mediated phagocytosis
1	Kyoto Encyclopedia of Genes and Genomes (KEGG)	MAPK3	Fc gamma R-mediated phagocytosis
1	Kyoto Encyclopedia of Genes and Genomes (KEGG)	PIK3CA	Fc gamma R-mediated phagocytosis
1	Kyoto Encyclopedia of Genes and Genomes (KEGG)	PIK3R1	Fc gamma R-mediated phagocytosis
1	Kyoto Encyclopedia of Genes and Genomes (KEGG)	ARPC5L	Fc gamma R-mediated phagocytosis
1	Kyoto Encyclopedia of Genes and Genomes (KEGG)	CRKL	Fc gamma R-mediated phagocytosis
1	Kyoto Encyclopedia of Genes and Genomes (KEGG)	CDC42	Fc gamma R-mediated phagocytosis
1	Kyoto Encyclopedia of Genes and Genomes (KEGG)	BMP4	Fluid shear stress and atherosclerosis
1	Kyoto Encyclopedia of Genes and Genomes (KEGG)	ACTG1	Fluid shear stress and atherosclerosis
1	Kyoto Encyclopedia of Genes and Genomes (KEGG)	NFKB1	Fluid shear stress and atherosclerosis
1	Kyoto Encyclopedia of Genes and Genomes (KEGG)	RELA	Fluid shear stress and atherosclerosis
1	Kyoto Encyclopedia of Genes and Genomes (KEGG)	KDR	Fluid shear stress and atherosclerosis
1	Kyoto Encyclopedia of Genes and Genomes (KEGG)	TP53	Fluid shear stress and atherosclerosis
1	Kyoto Encyclopedia of Genes and Genomes (KEGG)	MAP2K6	Fluid shear stress and atherosclerosis
1	Kyoto Encyclopedia of Genes and Genomes (KEGG)	HSP90AA1	Fluid shear stress and atherosclerosis
1	Kyoto Encyclopedia of Genes and Genomes (KEGG)	IFNG	Fluid shear stress and atherosclerosis
1	Kyoto Encyclopedia of Genes and Genomes (KEGG)	RAC1	Fluid shear stress and atherosclerosis
1	Kyoto Encyclopedia of Genes and Genomes (KEGG)	CALM2	Fluid shear stress and atherosclerosis
1	Kyoto Encyclopedia of Genes and Genomes (KEGG)	SRC	Fluid shear stress and atherosclerosis
1	Kyoto Encyclopedia of Genes and Genomes (KEGG)	KEAP1	Fluid shear stress and atherosclerosis
1	Kyoto Encyclopedia of Genes and Genomes (KEGG)	PIK3CA	Fluid shear stress and atherosclerosis
1	Kyoto Encyclopedia of Genes and Genomes (KEGG)	PIK3R1	Fluid shear stress and atherosclerosis
1	Kyoto Encyclopedia of Genes and Genomes (KEGG)	SUMO3	Fluid shear stress and atherosclerosis
1	Kyoto Encyclopedia of Genes and Genomes (KEGG)	CTNNB1	Fluid shear stress and atherosclerosis
1	Kyoto Encyclopedia of Genes and Genomes (KEGG)	BRAF	Focal adhesion
1	Kyoto Encyclopedia of Genes and Genomes (KEGG)	SOS1	Focal adhesion
1	Kyoto Encyclopedia of Genes and Genomes (KEGG)	GRB2	Focal adhesion
1	Kyoto Encyclopedia of Genes and Genomes (KEGG)	PIK3R1	Focal adhesion
1	Kyoto Encyclopedia of Genes and Genomes (KEGG)	ARHGAP35	Focal adhesion
1	Kyoto Encyclopedia of Genes and Genomes (KEGG)	CRKL	Focal adhesion
1	Kyoto Encyclopedia of Genes and Genomes (KEGG)	CTNNB1	Focal adhesion
1	Kyoto Encyclopedia of Genes and Genomes (KEGG)	EGFR	Focal adhesion
1	Kyoto Encyclopedia of Genes and Genomes (KEGG)	CDC42	Focal adhesion
1	Kyoto Encyclopedia of Genes and Genomes (KEGG)	PPP1CC	Focal adhesion
1	Kyoto Encyclopedia of Genes and Genomes (KEGG)	ROCK1	Focal adhesion
1	Kyoto Encyclopedia of Genes and Genomes (KEGG)	KDR	Focal adhesion
1	Kyoto Encyclopedia of Genes and Genomes (KEGG)	ACTG1	Focal adhesion
1	Kyoto Encyclopedia of Genes and Genomes (KEGG)	RAC1	Focal adhesion
1	Kyoto Encyclopedia of Genes and Genomes (KEGG)	MAPK1	Focal adhesion
1	Kyoto Encyclopedia of Genes and Genomes (KEGG)	MAPK3	Focal adhesion
1	Kyoto Encyclopedia of Genes and Genomes (KEGG)	SRC	Focal adhesion
1	Kyoto Encyclopedia of Genes and Genomes (KEGG)	MET	Focal adhesion
1	Kyoto Encyclopedia of Genes and Genomes (KEGG)	RAP1A	Focal adhesion
1	Kyoto Encyclopedia of Genes and Genomes (KEGG)	PIK3CA	Focal adhesion
1	Kyoto Encyclopedia of Genes and Genomes (KEGG)	SMAD4	FoxO signaling pathway
1	Kyoto Encyclopedia of Genes and Genomes (KEGG)	BRAF	FoxO signaling pathway
1	Kyoto Encyclopedia of Genes and Genomes (KEGG)	PIK3R1	FoxO signaling pathway
1	Kyoto Encyclopedia of Genes and Genomes (KEGG)	SMAD2	FoxO signaling pathway
1	Kyoto Encyclopedia of Genes and Genomes (KEGG)	CDKN1A	FoxO signaling pathway
1	Kyoto Encyclopedia of Genes and Genomes (KEGG)	ATM	FoxO signaling pathway
1	Kyoto Encyclopedia of Genes and Genomes (KEGG)	TGFB1	FoxO signaling pathway
1	Kyoto Encyclopedia of Genes and Genomes (KEGG)	GRM1	FoxO signaling pathway
1	Kyoto Encyclopedia of Genes and Genomes (KEGG)	STAT3	FoxO signaling pathway
1	Kyoto Encyclopedia of Genes and Genomes (KEGG)	PLK1	FoxO signaling pathway
1	Kyoto Encyclopedia of Genes and Genomes (KEGG)	EGFR	FoxO signaling pathway
1	Kyoto Encyclopedia of Genes and Genomes (KEGG)	HOMER2	FoxO signaling pathway
1	Kyoto Encyclopedia of Genes and Genomes (KEGG)	SOS1	FoxO signaling pathway
1	Kyoto Encyclopedia of Genes and Genomes (KEGG)	CREBBP	FoxO signaling pathway
1	Kyoto Encyclopedia of Genes and Genomes (KEGG)	NRAS	FoxO signaling pathway
1	Kyoto Encyclopedia of Genes and Genomes (KEGG)	MAPK1	FoxO signaling pathway
1	Kyoto Encyclopedia of Genes and Genomes (KEGG)	MAPK3	FoxO signaling pathway
1	Kyoto Encyclopedia of Genes and Genomes (KEGG)	MDM2	FoxO signaling pathway
1	Kyoto Encyclopedia of Genes and Genomes (KEGG)	PIK3CA	FoxO signaling pathway
1	Kyoto Encyclopedia of Genes and Genomes (KEGG)	GRB2	FoxO signaling pathway
1	Kyoto Encyclopedia of Genes and Genomes (KEGG)	MAP3K2	Gap junction
1	Kyoto Encyclopedia of Genes and Genomes (KEGG)	SOS1	Gap junction
1	Kyoto Encyclopedia of Genes and Genomes (KEGG)	GRB2	Gap junction
1	Kyoto Encyclopedia of Genes and Genomes (KEGG)	CDK1	Gap junction
1	Kyoto Encyclopedia of Genes and Genomes (KEGG)	CSNK1D	Gap junction
1	Kyoto Encyclopedia of Genes and Genomes (KEGG)	GRM1	Gap junction
1	Kyoto Encyclopedia of Genes and Genomes (KEGG)	EGFR	Gap junction
1	Kyoto Encyclopedia of Genes and Genomes (KEGG)	ADCY2	Gap junction
1	Kyoto Encyclopedia of Genes and Genomes (KEGG)	PLCB1	Gap junction
1	Kyoto Encyclopedia of Genes and Genomes (KEGG)	GNAQ	Gap junction
1	Kyoto Encyclopedia of Genes and Genomes (KEGG)	GJA1	Gap junction
1	Kyoto Encyclopedia of Genes and Genomes (KEGG)	NRAS	Gap junction
1	Kyoto Encyclopedia of Genes and Genomes (KEGG)	MAPK1	Gap junction
1	Kyoto Encyclopedia of Genes and Genomes (KEGG)	MAPK3	Gap junction
1	Kyoto Encyclopedia of Genes and Genomes (KEGG)	SRC	Gap junction
1	Kyoto Encyclopedia of Genes and Genomes (KEGG)	GNAI2	Gap junction
1	Kyoto Encyclopedia of Genes and Genomes (KEGG)	BRAF	Glioma
1	Kyoto Encyclopedia of Genes and Genomes (KEGG)	SOS1	Glioma
1	Kyoto Encyclopedia of Genes and Genomes (KEGG)	PIK3R1	Glioma
1	Kyoto Encyclopedia of Genes and Genomes (KEGG)	E2F2	Glioma
1	Kyoto Encyclopedia of Genes and Genomes (KEGG)	CDK6	Glioma
1	Kyoto Encyclopedia of Genes and Genomes (KEGG)	CDKN1A	Glioma
1	Kyoto Encyclopedia of Genes and Genomes (KEGG)	MTOR	Glioma
1	Kyoto Encyclopedia of Genes and Genomes (KEGG)	EGFR	Glioma
1	Kyoto Encyclopedia of Genes and Genomes (KEGG)	TP53	Glioma
1	Kyoto Encyclopedia of Genes and Genomes (KEGG)	CALM2	Glioma
1	Kyoto Encyclopedia of Genes and Genomes (KEGG)	NRAS	Glioma
1	Kyoto Encyclopedia of Genes and Genomes (KEGG)	MAPK1	Glioma
1	Kyoto Encyclopedia of Genes and Genomes (KEGG)	MAPK3	Glioma
1	Kyoto Encyclopedia of Genes and Genomes (KEGG)	MDM2	Glioma
1	Kyoto Encyclopedia of Genes and Genomes (KEGG)	RB1	Glioma
1	Kyoto Encyclopedia of Genes and Genomes (KEGG)	PIK3CA	Glioma
1	Kyoto Encyclopedia of Genes and Genomes (KEGG)	GRB2	Glioma
1	Kyoto Encyclopedia of Genes and Genomes (KEGG)	DLG4	Glutamatergic synapse
1	Kyoto Encyclopedia of Genes and Genomes (KEGG)	PLCB1	Glutamatergic synapse
1	Kyoto Encyclopedia of Genes and Genomes (KEGG)	ADRBK1	Glutamatergic synapse
1	Kyoto Encyclopedia of Genes and Genomes (KEGG)	HOMER2	Glutamatergic synapse
1	Kyoto Encyclopedia of Genes and Genomes (KEGG)	GNAQ	Glutamatergic synapse
1	Kyoto Encyclopedia of Genes and Genomes (KEGG)	GNB1	Glutamatergic synapse
1	Kyoto Encyclopedia of Genes and Genomes (KEGG)	MAPK1	Glutamatergic synapse
1	Kyoto Encyclopedia of Genes and Genomes (KEGG)	MAPK3	Glutamatergic synapse
1	Kyoto Encyclopedia of Genes and Genomes (KEGG)	GRM7	Glutamatergic synapse
1	Kyoto Encyclopedia of Genes and Genomes (KEGG)	GNAI2	Glutamatergic synapse
1	Kyoto Encyclopedia of Genes and Genomes (KEGG)	GRM1	Glutamatergic synapse
1	Kyoto Encyclopedia of Genes and Genomes (KEGG)	ADCY2	Glutamatergic synapse
1	Kyoto Encyclopedia of Genes and Genomes (KEGG)	GNRHR	GnRH signaling pathway
1	Kyoto Encyclopedia of Genes and Genomes (KEGG)	MAP3K2	GnRH signaling pathway
1	Kyoto Encyclopedia of Genes and Genomes (KEGG)	GRB2	GnRH signaling pathway
1	Kyoto Encyclopedia of Genes and Genomes (KEGG)	EGFR	GnRH signaling pathway
1	Kyoto Encyclopedia of Genes and Genomes (KEGG)	ADCY2	GnRH signaling pathway
1	Kyoto Encyclopedia of Genes and Genomes (KEGG)	CDC42	GnRH signaling pathway
1	Kyoto Encyclopedia of Genes and Genomes (KEGG)	MAP2K6	GnRH signaling pathway
1	Kyoto Encyclopedia of Genes and Genomes (KEGG)	SOS1	GnRH signaling pathway
1	Kyoto Encyclopedia of Genes and Genomes (KEGG)	PLCB1	GnRH signaling pathway
1	Kyoto Encyclopedia of Genes and Genomes (KEGG)	GNAQ	GnRH signaling pathway
1	Kyoto Encyclopedia of Genes and Genomes (KEGG)	CALM2	GnRH signaling pathway
1	Kyoto Encyclopedia of Genes and Genomes (KEGG)	NRAS	GnRH signaling pathway
1	Kyoto Encyclopedia of Genes and Genomes (KEGG)	MAPK1	GnRH signaling pathway
1	Kyoto Encyclopedia of Genes and Genomes (KEGG)	MAPK3	GnRH signaling pathway
1	Kyoto Encyclopedia of Genes and Genomes (KEGG)	SRC	GnRH signaling pathway
1	Kyoto Encyclopedia of Genes and Genomes (KEGG)	CREBBP	HIF-1 signaling pathway
1	Kyoto Encyclopedia of Genes and Genomes (KEGG)	MAPK1	HIF-1 signaling pathway
1	Kyoto Encyclopedia of Genes and Genomes (KEGG)	STAT3	HIF-1 signaling pathway
1	Kyoto Encyclopedia of Genes and Genomes (KEGG)	EGFR	HIF-1 signaling pathway
1	Kyoto Encyclopedia of Genes and Genomes (KEGG)	RELA	HIF-1 signaling pathway
1	Kyoto Encyclopedia of Genes and Genomes (KEGG)	IFNGR1	HIF-1 signaling pathway
1	Kyoto Encyclopedia of Genes and Genomes (KEGG)	IFNG	HIF-1 signaling pathway
1	Kyoto Encyclopedia of Genes and Genomes (KEGG)	MAPK3	HIF-1 signaling pathway
1	Kyoto Encyclopedia of Genes and Genomes (KEGG)	PIK3CA	HIF-1 signaling pathway
1	Kyoto Encyclopedia of Genes and Genomes (KEGG)	PIK3R1	HIF-1 signaling pathway
1	Kyoto Encyclopedia of Genes and Genomes (KEGG)	IFNGR2	HIF-1 signaling pathway
1	Kyoto Encyclopedia of Genes and Genomes (KEGG)	EGLN3	HIF-1 signaling pathway
1	Kyoto Encyclopedia of Genes and Genomes (KEGG)	CDKN1A	HIF-1 signaling pathway
1	Kyoto Encyclopedia of Genes and Genomes (KEGG)	MTOR	HIF-1 signaling pathway
1	Kyoto Encyclopedia of Genes and Genomes (KEGG)	NFKB1	HIF-1 signaling pathway
1	Kyoto Encyclopedia of Genes and Genomes (KEGG)	SMAD4	HTLV-I infection
1	Kyoto Encyclopedia of Genes and Genomes (KEGG)	TERT	HTLV-I infection
1	Kyoto Encyclopedia of Genes and Genomes (KEGG)	PIK3CA	HTLV-I infection
1	Kyoto Encyclopedia of Genes and Genomes (KEGG)	PIK3R1	HTLV-I infection
1	Kyoto Encyclopedia of Genes and Genomes (KEGG)	SMAD2	HTLV-I infection
1	Kyoto Encyclopedia of Genes and Genomes (KEGG)	CCNE2	HTLV-I infection
1	Kyoto Encyclopedia of Genes and Genomes (KEGG)	E2F2	HTLV-I infection
1	Kyoto Encyclopedia of Genes and Genomes (KEGG)	CDKN1A	HTLV-I infection
1	Kyoto Encyclopedia of Genes and Genomes (KEGG)	ATM	HTLV-I infection
1	Kyoto Encyclopedia of Genes and Genomes (KEGG)	TGFB1	HTLV-I infection
1	Kyoto Encyclopedia of Genes and Genomes (KEGG)	ATR	HTLV-I infection
1	Kyoto Encyclopedia of Genes and Genomes (KEGG)	NFKB1	HTLV-I infection
1	Kyoto Encyclopedia of Genes and Genomes (KEGG)	ANAPC7	HTLV-I infection
1	Kyoto Encyclopedia of Genes and Genomes (KEGG)	RELA	HTLV-I infection
1	Kyoto Encyclopedia of Genes and Genomes (KEGG)	ADCY2	HTLV-I infection
1	Kyoto Encyclopedia of Genes and Genomes (KEGG)	TNFRSF13C	HTLV-I infection
1	Kyoto Encyclopedia of Genes and Genomes (KEGG)	TP53	HTLV-I infection
1	Kyoto Encyclopedia of Genes and Genomes (KEGG)	ETS1	HTLV-I infection
1	Kyoto Encyclopedia of Genes and Genomes (KEGG)	CDC27	HTLV-I infection
1	Kyoto Encyclopedia of Genes and Genomes (KEGG)	JAK1	HTLV-I infection
1	Kyoto Encyclopedia of Genes and Genomes (KEGG)	CCNA2	HTLV-I infection
1	Kyoto Encyclopedia of Genes and Genomes (KEGG)	BUB1B	HTLV-I infection
1	Kyoto Encyclopedia of Genes and Genomes (KEGG)	CREBBP	HTLV-I infection
1	Kyoto Encyclopedia of Genes and Genomes (KEGG)	NRAS	HTLV-I infection
1	Kyoto Encyclopedia of Genes and Genomes (KEGG)	MAPK1	HTLV-I infection
1	Kyoto Encyclopedia of Genes and Genomes (KEGG)	MAPK3	HTLV-I infection
1	Kyoto Encyclopedia of Genes and Genomes (KEGG)	CDKN2C	HTLV-I infection
1	Kyoto Encyclopedia of Genes and Genomes (KEGG)	VAC14	HTLV-I infection
1	Kyoto Encyclopedia of Genes and Genomes (KEGG)	RB1	HTLV-I infection
1	Kyoto Encyclopedia of Genes and Genomes (KEGG)	ARRB2	Hedgehog signaling pathway
1	Kyoto Encyclopedia of Genes and Genomes (KEGG)	CUL3	Hedgehog signaling pathway
1	Kyoto Encyclopedia of Genes and Genomes (KEGG)	SMURF1	Hedgehog signaling pathway
1	Kyoto Encyclopedia of Genes and Genomes (KEGG)	CUL1	Hedgehog signaling pathway
1	Kyoto Encyclopedia of Genes and Genomes (KEGG)	CSNK1D	Hedgehog signaling pathway
1	Kyoto Encyclopedia of Genes and Genomes (KEGG)	ADRBK1	Hedgehog signaling pathway
1	Kyoto Encyclopedia of Genes and Genomes (KEGG)	PCNA	Hepatitis B
1	Kyoto Encyclopedia of Genes and Genomes (KEGG)	SMAD4	Hepatitis B
1	Kyoto Encyclopedia of Genes and Genomes (KEGG)	MAPK1	Hepatitis B
1	Kyoto Encyclopedia of Genes and Genomes (KEGG)	MAPK3	Hepatitis B
1	Kyoto Encyclopedia of Genes and Genomes (KEGG)	SRC	Hepatitis B
1	Kyoto Encyclopedia of Genes and Genomes (KEGG)	RB1	Hepatitis B
1	Kyoto Encyclopedia of Genes and Genomes (KEGG)	PIK3CA	Hepatitis B
1	Kyoto Encyclopedia of Genes and Genomes (KEGG)	GRB2	Hepatitis B
1	Kyoto Encyclopedia of Genes and Genomes (KEGG)	PIK3R1	Hepatitis B
1	Kyoto Encyclopedia of Genes and Genomes (KEGG)	SMAD2	Hepatitis B
1	Kyoto Encyclopedia of Genes and Genomes (KEGG)	CCNE2	Hepatitis B
1	Kyoto Encyclopedia of Genes and Genomes (KEGG)	E2F2	Hepatitis B
1	Kyoto Encyclopedia of Genes and Genomes (KEGG)	BRAF	Hepatitis B
1	Kyoto Encyclopedia of Genes and Genomes (KEGG)	CDKN1A	Hepatitis B
1	Kyoto Encyclopedia of Genes and Genomes (KEGG)	TRAF6	Hepatitis B
1	Kyoto Encyclopedia of Genes and Genomes (KEGG)	TGFB1	Hepatitis B
1	Kyoto Encyclopedia of Genes and Genomes (KEGG)	NFKB1	Hepatitis B
1	Kyoto Encyclopedia of Genes and Genomes (KEGG)	STAT3	Hepatitis B
1	Kyoto Encyclopedia of Genes and Genomes (KEGG)	JAK2	Hepatitis B
1	Kyoto Encyclopedia of Genes and Genomes (KEGG)	TRAF3	Hepatitis B
1	Kyoto Encyclopedia of Genes and Genomes (KEGG)	IRF3	Hepatitis B
1	Kyoto Encyclopedia of Genes and Genomes (KEGG)	RELA	Hepatitis B
1	Kyoto Encyclopedia of Genes and Genomes (KEGG)	YWHAZ	Hepatitis B
1	Kyoto Encyclopedia of Genes and Genomes (KEGG)	TYK2	Hepatitis B
1	Kyoto Encyclopedia of Genes and Genomes (KEGG)	TP53	Hepatitis B
1	Kyoto Encyclopedia of Genes and Genomes (KEGG)	MAP2K6	Hepatitis B
1	Kyoto Encyclopedia of Genes and Genomes (KEGG)	JAK1	Hepatitis B
1	Kyoto Encyclopedia of Genes and Genomes (KEGG)	CCNA2	Hepatitis B
1	Kyoto Encyclopedia of Genes and Genomes (KEGG)	STAT6	Hepatitis B
1	Kyoto Encyclopedia of Genes and Genomes (KEGG)	SOS1	Hepatitis B
1	Kyoto Encyclopedia of Genes and Genomes (KEGG)	IKBKE	Hepatitis B
1	Kyoto Encyclopedia of Genes and Genomes (KEGG)	TBK1	Hepatitis B
1	Kyoto Encyclopedia of Genes and Genomes (KEGG)	TLR2	Hepatitis B
1	Kyoto Encyclopedia of Genes and Genomes (KEGG)	CREBBP	Hepatitis B
1	Kyoto Encyclopedia of Genes and Genomes (KEGG)	NRAS	Hepatitis B
1	Kyoto Encyclopedia of Genes and Genomes (KEGG)	BRAF	Hepatitis C
1	Kyoto Encyclopedia of Genes and Genomes (KEGG)	TYK2	Hepatitis C
1	Kyoto Encyclopedia of Genes and Genomes (KEGG)	PIK3CA	Hepatitis C
1	Kyoto Encyclopedia of Genes and Genomes (KEGG)	GRB2	Hepatitis C
1	Kyoto Encyclopedia of Genes and Genomes (KEGG)	PIK3R1	Hepatitis C
1	Kyoto Encyclopedia of Genes and Genomes (KEGG)	E2F2	Hepatitis C
1	Kyoto Encyclopedia of Genes and Genomes (KEGG)	CDK6	Hepatitis C
1	Kyoto Encyclopedia of Genes and Genomes (KEGG)	CDKN1A	Hepatitis C
1	Kyoto Encyclopedia of Genes and Genomes (KEGG)	TRAF6	Hepatitis C
1	Kyoto Encyclopedia of Genes and Genomes (KEGG)	CTNNB1	Hepatitis C
1	Kyoto Encyclopedia of Genes and Genomes (KEGG)	PPP2R1A	Hepatitis C
1	Kyoto Encyclopedia of Genes and Genomes (KEGG)	NFKB1	Hepatitis C
1	Kyoto Encyclopedia of Genes and Genomes (KEGG)	SOS1	Hepatitis C
1	Kyoto Encyclopedia of Genes and Genomes (KEGG)	STAT3	Hepatitis C
1	Kyoto Encyclopedia of Genes and Genomes (KEGG)	EGFR	Hepatitis C
1	Kyoto Encyclopedia of Genes and Genomes (KEGG)	TRAF3	Hepatitis C
1	Kyoto Encyclopedia of Genes and Genomes (KEGG)	IRF3	Hepatitis C
1	Kyoto Encyclopedia of Genes and Genomes (KEGG)	RELA	Hepatitis C
1	Kyoto Encyclopedia of Genes and Genomes (KEGG)	YWHAZ	Hepatitis C
1	Kyoto Encyclopedia of Genes and Genomes (KEGG)	TP53	Hepatitis C
1	Kyoto Encyclopedia of Genes and Genomes (KEGG)	JAK1	Hepatitis C
1	Kyoto Encyclopedia of Genes and Genomes (KEGG)	IFNG	Hepatitis C
1	Kyoto Encyclopedia of Genes and Genomes (KEGG)	IKBKE	Hepatitis C
1	Kyoto Encyclopedia of Genes and Genomes (KEGG)	TBK1	Hepatitis C
1	Kyoto Encyclopedia of Genes and Genomes (KEGG)	NRAS	Hepatitis C
1	Kyoto Encyclopedia of Genes and Genomes (KEGG)	MAPK1	Hepatitis C
1	Kyoto Encyclopedia of Genes and Genomes (KEGG)	MAPK3	Hepatitis C
1	Kyoto Encyclopedia of Genes and Genomes (KEGG)	EIF3E	Hepatitis C
1	Kyoto Encyclopedia of Genes and Genomes (KEGG)	RB1	Hepatitis C
1	Kyoto Encyclopedia of Genes and Genomes (KEGG)	POU2F1	Herpes simplex infection
1	Kyoto Encyclopedia of Genes and Genomes (KEGG)	TYK2	Herpes simplex infection
1	Kyoto Encyclopedia of Genes and Genomes (KEGG)	IFNGR2	Herpes simplex infection
1	Kyoto Encyclopedia of Genes and Genomes (KEGG)	TRAF6	Herpes simplex infection
1	Kyoto Encyclopedia of Genes and Genomes (KEGG)	MTOR	Herpes simplex infection
1	Kyoto Encyclopedia of Genes and Genomes (KEGG)	NFKB1	Herpes simplex infection
1	Kyoto Encyclopedia of Genes and Genomes (KEGG)	SRSF1	Herpes simplex infection
1	Kyoto Encyclopedia of Genes and Genomes (KEGG)	JAK2	Herpes simplex infection
1	Kyoto Encyclopedia of Genes and Genomes (KEGG)	TRAF3	Herpes simplex infection
1	Kyoto Encyclopedia of Genes and Genomes (KEGG)	IRF3	Herpes simplex infection
1	Kyoto Encyclopedia of Genes and Genomes (KEGG)	RELA	Herpes simplex infection
1	Kyoto Encyclopedia of Genes and Genomes (KEGG)	IFNGR1	Herpes simplex infection
1	Kyoto Encyclopedia of Genes and Genomes (KEGG)	SRSF6	Herpes simplex infection
1	Kyoto Encyclopedia of Genes and Genomes (KEGG)	PPP1CC	Herpes simplex infection
1	Kyoto Encyclopedia of Genes and Genomes (KEGG)	RHEB	Herpes simplex infection
1	Kyoto Encyclopedia of Genes and Genomes (KEGG)	TP53	Herpes simplex infection
1	Kyoto Encyclopedia of Genes and Genomes (KEGG)	JAK1	Herpes simplex infection
1	Kyoto Encyclopedia of Genes and Genomes (KEGG)	IFNG	Herpes simplex infection
1	Kyoto Encyclopedia of Genes and Genomes (KEGG)	IKBKE	Herpes simplex infection
1	Kyoto Encyclopedia of Genes and Genomes (KEGG)	TBK1	Herpes simplex infection
1	Kyoto Encyclopedia of Genes and Genomes (KEGG)	TLR2	Herpes simplex infection
1	Kyoto Encyclopedia of Genes and Genomes (KEGG)	DAXX	Herpes simplex infection
1	Kyoto Encyclopedia of Genes and Genomes (KEGG)	SRC	Herpes simplex infection
1	Kyoto Encyclopedia of Genes and Genomes (KEGG)	PIK3CA	Herpes simplex infection
1	Kyoto Encyclopedia of Genes and Genomes (KEGG)	PIK3R1	Herpes simplex infection
1	Kyoto Encyclopedia of Genes and Genomes (KEGG)	DLG4	Hippo signaling pathway
1	Kyoto Encyclopedia of Genes and Genomes (KEGG)	SMAD4	Hippo signaling pathway
1	Kyoto Encyclopedia of Genes and Genomes (KEGG)	SMAD7	Hippo signaling pathway
1	Kyoto Encyclopedia of Genes and Genomes (KEGG)	CTNNB1	Hippo signaling pathway
1	Kyoto Encyclopedia of Genes and Genomes (KEGG)	TGFB1	Hippo signaling pathway
1	Kyoto Encyclopedia of Genes and Genomes (KEGG)	CSNK1D	Hippo signaling pathway
1	Kyoto Encyclopedia of Genes and Genomes (KEGG)	PPP2R1A	Hippo signaling pathway
1	Kyoto Encyclopedia of Genes and Genomes (KEGG)	AXIN2	Hippo signaling pathway
1	Kyoto Encyclopedia of Genes and Genomes (KEGG)	PPP1CC	Hippo signaling pathway
1	Kyoto Encyclopedia of Genes and Genomes (KEGG)	YWHAZ	Hippo signaling pathway
1	Kyoto Encyclopedia of Genes and Genomes (KEGG)	DVL2	Hippo signaling pathway
1	Kyoto Encyclopedia of Genes and Genomes (KEGG)	BMP4	Hippo signaling pathway
1	Kyoto Encyclopedia of Genes and Genomes (KEGG)	ACTG1	Hippo signaling pathway
1	Kyoto Encyclopedia of Genes and Genomes (KEGG)	FZD2	Hippo signaling pathway
1	Kyoto Encyclopedia of Genes and Genomes (KEGG)	DVL1	Hippo signaling pathway
1	Kyoto Encyclopedia of Genes and Genomes (KEGG)	LLGL2	Hippo signaling pathway
1	Kyoto Encyclopedia of Genes and Genomes (KEGG)	APC2	Hippo signaling pathway
1	Kyoto Encyclopedia of Genes and Genomes (KEGG)	SMAD2	Hippo signaling pathway
1	Kyoto Encyclopedia of Genes and Genomes (KEGG)	WNT3A	Hippo signaling pathway
1	Kyoto Encyclopedia of Genes and Genomes (KEGG)	RAD51	Homologous recombination
1	Kyoto Encyclopedia of Genes and Genomes (KEGG)	RAD51B	Homologous recombination
1	Kyoto Encyclopedia of Genes and Genomes (KEGG)	SHFM1	Homologous recombination
1	Kyoto Encyclopedia of Genes and Genomes (KEGG)	RAD52	Homologous recombination
1	Kyoto Encyclopedia of Genes and Genomes (KEGG)	RPA1	Homologous recombination
1	Kyoto Encyclopedia of Genes and Genomes (KEGG)	ATM	Homologous recombination
1	Kyoto Encyclopedia of Genes and Genomes (KEGG)	IKBKE	IL-17 signaling pathway
1	Kyoto Encyclopedia of Genes and Genomes (KEGG)	TBK1	IL-17 signaling pathway
1	Kyoto Encyclopedia of Genes and Genomes (KEGG)	IFNG	IL-17 signaling pathway
1	Kyoto Encyclopedia of Genes and Genomes (KEGG)	MAPK1	IL-17 signaling pathway
1	Kyoto Encyclopedia of Genes and Genomes (KEGG)	MAPK3	IL-17 signaling pathway
1	Kyoto Encyclopedia of Genes and Genomes (KEGG)	TRAF6	IL-17 signaling pathway
1	Kyoto Encyclopedia of Genes and Genomes (KEGG)	NFKB1	IL-17 signaling pathway
1	Kyoto Encyclopedia of Genes and Genomes (KEGG)	SRSF1	IL-17 signaling pathway
1	Kyoto Encyclopedia of Genes and Genomes (KEGG)	TRAF3	IL-17 signaling pathway
1	Kyoto Encyclopedia of Genes and Genomes (KEGG)	RELA	IL-17 signaling pathway
1	Kyoto Encyclopedia of Genes and Genomes (KEGG)	HSP90AA1	IL-17 signaling pathway
1	Kyoto Encyclopedia of Genes and Genomes (KEGG)	TLR2	Inflammatory bowel disease (IBD)
1	Kyoto Encyclopedia of Genes and Genomes (KEGG)	IFNGR2	Inflammatory bowel disease (IBD)
1	Kyoto Encyclopedia of Genes and Genomes (KEGG)	SMAD2	Inflammatory bowel disease (IBD)
1	Kyoto Encyclopedia of Genes and Genomes (KEGG)	TGFB1	Inflammatory bowel disease (IBD)
1	Kyoto Encyclopedia of Genes and Genomes (KEGG)	NFKB1	Inflammatory bowel disease (IBD)
1	Kyoto Encyclopedia of Genes and Genomes (KEGG)	STAT3	Inflammatory bowel disease (IBD)
1	Kyoto Encyclopedia of Genes and Genomes (KEGG)	RELA	Inflammatory bowel disease (IBD)
1	Kyoto Encyclopedia of Genes and Genomes (KEGG)	IFNGR1	Inflammatory bowel disease (IBD)
1	Kyoto Encyclopedia of Genes and Genomes (KEGG)	STAT6	Inflammatory bowel disease (IBD)
1	Kyoto Encyclopedia of Genes and Genomes (KEGG)	IFNG	Inflammatory bowel disease (IBD)
1	Kyoto Encyclopedia of Genes and Genomes (KEGG)	PLCB1	Inflammatory mediator regulation of TRP channels
1	Kyoto Encyclopedia of Genes and Genomes (KEGG)	GNAQ	Inflammatory mediator regulation of TRP channels
1	Kyoto Encyclopedia of Genes and Genomes (KEGG)	CALM2	Inflammatory mediator regulation of TRP channels
1	Kyoto Encyclopedia of Genes and Genomes (KEGG)	SRC	Inflammatory mediator regulation of TRP channels
1	Kyoto Encyclopedia of Genes and Genomes (KEGG)	PIK3CA	Inflammatory mediator regulation of TRP channels
1	Kyoto Encyclopedia of Genes and Genomes (KEGG)	PIK3R1	Inflammatory mediator regulation of TRP channels
1	Kyoto Encyclopedia of Genes and Genomes (KEGG)	ADCY2	Inflammatory mediator regulation of TRP channels
1	Kyoto Encyclopedia of Genes and Genomes (KEGG)	PPP1CC	Inflammatory mediator regulation of TRP channels
1	Kyoto Encyclopedia of Genes and Genomes (KEGG)	MAP2K6	Inflammatory mediator regulation of TRP channels
1	Kyoto Encyclopedia of Genes and Genomes (KEGG)	TYK2	Influenza A
1	Kyoto Encyclopedia of Genes and Genomes (KEGG)	IKBKE	Influenza A
1	Kyoto Encyclopedia of Genes and Genomes (KEGG)	IFNGR2	Influenza A
1	Kyoto Encyclopedia of Genes and Genomes (KEGG)	CDK6	Influenza A
1	Kyoto Encyclopedia of Genes and Genomes (KEGG)	NFKB1	Influenza A
1	Kyoto Encyclopedia of Genes and Genomes (KEGG)	JAK2	Influenza A
1	Kyoto Encyclopedia of Genes and Genomes (KEGG)	TRAF3	Influenza A
1	Kyoto Encyclopedia of Genes and Genomes (KEGG)	IRF3	Influenza A
1	Kyoto Encyclopedia of Genes and Genomes (KEGG)	RELA	Influenza A
1	Kyoto Encyclopedia of Genes and Genomes (KEGG)	IFNGR1	Influenza A
1	Kyoto Encyclopedia of Genes and Genomes (KEGG)	JAK1	Influenza A
1	Kyoto Encyclopedia of Genes and Genomes (KEGG)	IFNG	Influenza A
1	Kyoto Encyclopedia of Genes and Genomes (KEGG)	TBK1	Influenza A
1	Kyoto Encyclopedia of Genes and Genomes (KEGG)	CREBBP	Influenza A
1	Kyoto Encyclopedia of Genes and Genomes (KEGG)	ACTG1	Influenza A
1	Kyoto Encyclopedia of Genes and Genomes (KEGG)	RAB11A	Influenza A
1	Kyoto Encyclopedia of Genes and Genomes (KEGG)	MAPK1	Influenza A
1	Kyoto Encyclopedia of Genes and Genomes (KEGG)	MAPK3	Influenza A
1	Kyoto Encyclopedia of Genes and Genomes (KEGG)	PIK3CA	Influenza A
1	Kyoto Encyclopedia of Genes and Genomes (KEGG)	PIK3R1	Influenza A
1	Kyoto Encyclopedia of Genes and Genomes (KEGG)	BRAF	Insulin signaling pathway
1	Kyoto Encyclopedia of Genes and Genomes (KEGG)	SOS1	Insulin signaling pathway
1	Kyoto Encyclopedia of Genes and Genomes (KEGG)	CBLB	Insulin signaling pathway
1	Kyoto Encyclopedia of Genes and Genomes (KEGG)	CRKL	Insulin signaling pathway
1	Kyoto Encyclopedia of Genes and Genomes (KEGG)	CBL	Insulin signaling pathway
1	Kyoto Encyclopedia of Genes and Genomes (KEGG)	PPP1CC	Insulin signaling pathway
1	Kyoto Encyclopedia of Genes and Genomes (KEGG)	RHEB	Insulin signaling pathway
1	Kyoto Encyclopedia of Genes and Genomes (KEGG)	RPTOR	Insulin signaling pathway
1	Kyoto Encyclopedia of Genes and Genomes (KEGG)	CALM2	Insulin signaling pathway
1	Kyoto Encyclopedia of Genes and Genomes (KEGG)	NRAS	Insulin signaling pathway
1	Kyoto Encyclopedia of Genes and Genomes (KEGG)	MAPK1	Insulin signaling pathway
1	Kyoto Encyclopedia of Genes and Genomes (KEGG)	MAPK3	Insulin signaling pathway
1	Kyoto Encyclopedia of Genes and Genomes (KEGG)	PIK3CA	Insulin signaling pathway
1	Kyoto Encyclopedia of Genes and Genomes (KEGG)	GRB2	Insulin signaling pathway
1	Kyoto Encyclopedia of Genes and Genomes (KEGG)	PIK3R1	Insulin signaling pathway
1	Kyoto Encyclopedia of Genes and Genomes (KEGG)	MTOR	Insulin signaling pathway
1	Kyoto Encyclopedia of Genes and Genomes (KEGG)	TYK2	Jak-STAT signaling pathway
1	Kyoto Encyclopedia of Genes and Genomes (KEGG)	SOS1	Jak-STAT signaling pathway
1	Kyoto Encyclopedia of Genes and Genomes (KEGG)	STAT3	Jak-STAT signaling pathway
1	Kyoto Encyclopedia of Genes and Genomes (KEGG)	JAK2	Jak-STAT signaling pathway
1	Kyoto Encyclopedia of Genes and Genomes (KEGG)	EGFR	Jak-STAT signaling pathway
1	Kyoto Encyclopedia of Genes and Genomes (KEGG)	IFNGR1	Jak-STAT signaling pathway
1	Kyoto Encyclopedia of Genes and Genomes (KEGG)	JAK1	Jak-STAT signaling pathway
1	Kyoto Encyclopedia of Genes and Genomes (KEGG)	STAT6	Jak-STAT signaling pathway
1	Kyoto Encyclopedia of Genes and Genomes (KEGG)	IFNG	Jak-STAT signaling pathway
1	Kyoto Encyclopedia of Genes and Genomes (KEGG)	CREBBP	Jak-STAT signaling pathway
1	Kyoto Encyclopedia of Genes and Genomes (KEGG)	SOCS7	Jak-STAT signaling pathway
1	Kyoto Encyclopedia of Genes and Genomes (KEGG)	PIK3CA	Jak-STAT signaling pathway
1	Kyoto Encyclopedia of Genes and Genomes (KEGG)	GRB2	Jak-STAT signaling pathway
1	Kyoto Encyclopedia of Genes and Genomes (KEGG)	PIK3R1	Jak-STAT signaling pathway
1	Kyoto Encyclopedia of Genes and Genomes (KEGG)	IFNGR2	Jak-STAT signaling pathway
1	Kyoto Encyclopedia of Genes and Genomes (KEGG)	CDKN1A	Jak-STAT signaling pathway
1	Kyoto Encyclopedia of Genes and Genomes (KEGG)	MTOR	Jak-STAT signaling pathway
1	Kyoto Encyclopedia of Genes and Genomes (KEGG)	CCR4	Kaposi's sarcoma-associated herpesvirus infection
1	Kyoto Encyclopedia of Genes and Genomes (KEGG)	TYK2	Kaposi's sarcoma-associated herpesvirus infection
1	Kyoto Encyclopedia of Genes and Genomes (KEGG)	MAPK3	Kaposi's sarcoma-associated herpesvirus infection
1	Kyoto Encyclopedia of Genes and Genomes (KEGG)	SRC	Kaposi's sarcoma-associated herpesvirus infection
1	Kyoto Encyclopedia of Genes and Genomes (KEGG)	RB1	Kaposi's sarcoma-associated herpesvirus infection
1	Kyoto Encyclopedia of Genes and Genomes (KEGG)	PIK3CA	Kaposi's sarcoma-associated herpesvirus infection
1	Kyoto Encyclopedia of Genes and Genomes (KEGG)	PIK3R1	Kaposi's sarcoma-associated herpesvirus infection
1	Kyoto Encyclopedia of Genes and Genomes (KEGG)	E2F2	Kaposi's sarcoma-associated herpesvirus infection
1	Kyoto Encyclopedia of Genes and Genomes (KEGG)	CDK6	Kaposi's sarcoma-associated herpesvirus infection
1	Kyoto Encyclopedia of Genes and Genomes (KEGG)	CDKN1A	Kaposi's sarcoma-associated herpesvirus infection
1	Kyoto Encyclopedia of Genes and Genomes (KEGG)	MTOR	Kaposi's sarcoma-associated herpesvirus infection
1	Kyoto Encyclopedia of Genes and Genomes (KEGG)	CTNNB1	Kaposi's sarcoma-associated herpesvirus infection
1	Kyoto Encyclopedia of Genes and Genomes (KEGG)	IKBKE	Kaposi's sarcoma-associated herpesvirus infection
1	Kyoto Encyclopedia of Genes and Genomes (KEGG)	NFKB1	Kaposi's sarcoma-associated herpesvirus infection
1	Kyoto Encyclopedia of Genes and Genomes (KEGG)	STAT3	Kaposi's sarcoma-associated herpesvirus infection
1	Kyoto Encyclopedia of Genes and Genomes (KEGG)	JAK2	Kaposi's sarcoma-associated herpesvirus infection
1	Kyoto Encyclopedia of Genes and Genomes (KEGG)	TRAF3	Kaposi's sarcoma-associated herpesvirus infection
1	Kyoto Encyclopedia of Genes and Genomes (KEGG)	IRF3	Kaposi's sarcoma-associated herpesvirus infection
1	Kyoto Encyclopedia of Genes and Genomes (KEGG)	RELA	Kaposi's sarcoma-associated herpesvirus infection
1	Kyoto Encyclopedia of Genes and Genomes (KEGG)	IFNGR1	Kaposi's sarcoma-associated herpesvirus infection
1	Kyoto Encyclopedia of Genes and Genomes (KEGG)	TP53	Kaposi's sarcoma-associated herpesvirus infection
1	Kyoto Encyclopedia of Genes and Genomes (KEGG)	MAP2K6	Kaposi's sarcoma-associated herpesvirus infection
1	Kyoto Encyclopedia of Genes and Genomes (KEGG)	JAK1	Kaposi's sarcoma-associated herpesvirus infection
1	Kyoto Encyclopedia of Genes and Genomes (KEGG)	TBK1	Kaposi's sarcoma-associated herpesvirus infection
1	Kyoto Encyclopedia of Genes and Genomes (KEGG)	GNB1	Kaposi's sarcoma-associated herpesvirus infection
1	Kyoto Encyclopedia of Genes and Genomes (KEGG)	CREBBP	Kaposi's sarcoma-associated herpesvirus infection
1	Kyoto Encyclopedia of Genes and Genomes (KEGG)	RAC1	Kaposi's sarcoma-associated herpesvirus infection
1	Kyoto Encyclopedia of Genes and Genomes (KEGG)	CALM2	Kaposi's sarcoma-associated herpesvirus infection
1	Kyoto Encyclopedia of Genes and Genomes (KEGG)	NRAS	Kaposi's sarcoma-associated herpesvirus infection
1	Kyoto Encyclopedia of Genes and Genomes (KEGG)	MAPK1	Kaposi's sarcoma-associated herpesvirus infection
1	Kyoto Encyclopedia of Genes and Genomes (KEGG)	TLR2	Leishmaniasis
1	Kyoto Encyclopedia of Genes and Genomes (KEGG)	MAPK1	Leishmaniasis
1	Kyoto Encyclopedia of Genes and Genomes (KEGG)	JAK1	Leishmaniasis
1	Kyoto Encyclopedia of Genes and Genomes (KEGG)	IFNG	Leishmaniasis
1	Kyoto Encyclopedia of Genes and Genomes (KEGG)	MAPK3	Leishmaniasis
1	Kyoto Encyclopedia of Genes and Genomes (KEGG)	IFNGR2	Leishmaniasis
1	Kyoto Encyclopedia of Genes and Genomes (KEGG)	TRAF6	Leishmaniasis
1	Kyoto Encyclopedia of Genes and Genomes (KEGG)	TGFB1	Leishmaniasis
1	Kyoto Encyclopedia of Genes and Genomes (KEGG)	NFKB1	Leishmaniasis
1	Kyoto Encyclopedia of Genes and Genomes (KEGG)	JAK2	Leishmaniasis
1	Kyoto Encyclopedia of Genes and Genomes (KEGG)	RELA	Leishmaniasis
1	Kyoto Encyclopedia of Genes and Genomes (KEGG)	IFNGR1	Leishmaniasis
1	Kyoto Encyclopedia of Genes and Genomes (KEGG)	RHOH	Leukocyte transendothelial migration
1	Kyoto Encyclopedia of Genes and Genomes (KEGG)	ACTG1	Leukocyte transendothelial migration
1	Kyoto Encyclopedia of Genes and Genomes (KEGG)	CDC42	Leukocyte transendothelial migration
1	Kyoto Encyclopedia of Genes and Genomes (KEGG)	ROCK1	Leukocyte transendothelial migration
1	Kyoto Encyclopedia of Genes and Genomes (KEGG)	RAC1	Leukocyte transendothelial migration
1	Kyoto Encyclopedia of Genes and Genomes (KEGG)	GNAI2	Leukocyte transendothelial migration
1	Kyoto Encyclopedia of Genes and Genomes (KEGG)	RAP1A	Leukocyte transendothelial migration
1	Kyoto Encyclopedia of Genes and Genomes (KEGG)	PIK3CA	Leukocyte transendothelial migration
1	Kyoto Encyclopedia of Genes and Genomes (KEGG)	PIK3R1	Leukocyte transendothelial migration
1	Kyoto Encyclopedia of Genes and Genomes (KEGG)	CTNND1	Leukocyte transendothelial migration
1	Kyoto Encyclopedia of Genes and Genomes (KEGG)	ARHGAP35	Leukocyte transendothelial migration
1	Kyoto Encyclopedia of Genes and Genomes (KEGG)	CTNNB1	Leukocyte transendothelial migration
1	Kyoto Encyclopedia of Genes and Genomes (KEGG)	BRAF	Long-term depression
1	Kyoto Encyclopedia of Genes and Genomes (KEGG)	PLCB1	Long-term depression
1	Kyoto Encyclopedia of Genes and Genomes (KEGG)	GNAQ	Long-term depression
1	Kyoto Encyclopedia of Genes and Genomes (KEGG)	NRAS	Long-term depression
1	Kyoto Encyclopedia of Genes and Genomes (KEGG)	MAPK1	Long-term depression
1	Kyoto Encyclopedia of Genes and Genomes (KEGG)	MAPK3	Long-term depression
1	Kyoto Encyclopedia of Genes and Genomes (KEGG)	GNAI2	Long-term depression
1	Kyoto Encyclopedia of Genes and Genomes (KEGG)	PPP2R1A	Long-term depression
1	Kyoto Encyclopedia of Genes and Genomes (KEGG)	GRM1	Long-term depression
1	Kyoto Encyclopedia of Genes and Genomes (KEGG)	GNA13	Long-term depression
1	Kyoto Encyclopedia of Genes and Genomes (KEGG)	BRAF	Long-term potentiation
1	Kyoto Encyclopedia of Genes and Genomes (KEGG)	PLCB1	Long-term potentiation
1	Kyoto Encyclopedia of Genes and Genomes (KEGG)	PPP1CC	Long-term potentiation
1	Kyoto Encyclopedia of Genes and Genomes (KEGG)	GNAQ	Long-term potentiation
1	Kyoto Encyclopedia of Genes and Genomes (KEGG)	CREBBP	Long-term potentiation
1	Kyoto Encyclopedia of Genes and Genomes (KEGG)	CALM2	Long-term potentiation
1	Kyoto Encyclopedia of Genes and Genomes (KEGG)	NRAS	Long-term potentiation
1	Kyoto Encyclopedia of Genes and Genomes (KEGG)	MAPK1	Long-term potentiation
1	Kyoto Encyclopedia of Genes and Genomes (KEGG)	MAPK3	Long-term potentiation
1	Kyoto Encyclopedia of Genes and Genomes (KEGG)	RAP1A	Long-term potentiation
1	Kyoto Encyclopedia of Genes and Genomes (KEGG)	GRM1	Long-term potentiation
1	Kyoto Encyclopedia of Genes and Genomes (KEGG)	PPARG	Longevity regulating pathway
1	Kyoto Encyclopedia of Genes and Genomes (KEGG)	NRAS	Longevity regulating pathway
1	Kyoto Encyclopedia of Genes and Genomes (KEGG)	RPTOR	Longevity regulating pathway
1	Kyoto Encyclopedia of Genes and Genomes (KEGG)	PIK3CA	Longevity regulating pathway
1	Kyoto Encyclopedia of Genes and Genomes (KEGG)	PIK3R1	Longevity regulating pathway
1	Kyoto Encyclopedia of Genes and Genomes (KEGG)	MTOR	Longevity regulating pathway
1	Kyoto Encyclopedia of Genes and Genomes (KEGG)	NFKB1	Longevity regulating pathway
1	Kyoto Encyclopedia of Genes and Genomes (KEGG)	RELA	Longevity regulating pathway
1	Kyoto Encyclopedia of Genes and Genomes (KEGG)	ADCY2	Longevity regulating pathway
1	Kyoto Encyclopedia of Genes and Genomes (KEGG)	RHEB	Longevity regulating pathway
1	Kyoto Encyclopedia of Genes and Genomes (KEGG)	TP53	Longevity regulating pathway
1	Kyoto Encyclopedia of Genes and Genomes (KEGG)	NRAS	Longevity regulating pathway - multiple species
1	Kyoto Encyclopedia of Genes and Genomes (KEGG)	HDAC2	Longevity regulating pathway - multiple species
1	Kyoto Encyclopedia of Genes and Genomes (KEGG)	HDAC1	Longevity regulating pathway - multiple species
1	Kyoto Encyclopedia of Genes and Genomes (KEGG)	PIK3CA	Longevity regulating pathway - multiple species
1	Kyoto Encyclopedia of Genes and Genomes (KEGG)	PIK3R1	Longevity regulating pathway - multiple species
1	Kyoto Encyclopedia of Genes and Genomes (KEGG)	MTOR	Longevity regulating pathway - multiple species
1	Kyoto Encyclopedia of Genes and Genomes (KEGG)	ADCY2	Longevity regulating pathway - multiple species
1	Kyoto Encyclopedia of Genes and Genomes (KEGG)	RPTOR	Longevity regulating pathway - multiple species
1	Kyoto Encyclopedia of Genes and Genomes (KEGG)	ARRB2	MAPK signaling pathway
1	Kyoto Encyclopedia of Genes and Genomes (KEGG)	MAP3K2	MAPK signaling pathway
1	Kyoto Encyclopedia of Genes and Genomes (KEGG)	MET	MAPK signaling pathway
1	Kyoto Encyclopedia of Genes and Genomes (KEGG)	RAP1A	MAPK signaling pathway
1	Kyoto Encyclopedia of Genes and Genomes (KEGG)	GRB2	MAPK signaling pathway
1	Kyoto Encyclopedia of Genes and Genomes (KEGG)	TRAF6	MAPK signaling pathway
1	Kyoto Encyclopedia of Genes and Genomes (KEGG)	RRAS	MAPK signaling pathway
1	Kyoto Encyclopedia of Genes and Genomes (KEGG)	CRKL	MAPK signaling pathway
1	Kyoto Encyclopedia of Genes and Genomes (KEGG)	RASA1	MAPK signaling pathway
1	Kyoto Encyclopedia of Genes and Genomes (KEGG)	EFNA4	MAPK signaling pathway
1	Kyoto Encyclopedia of Genes and Genomes (KEGG)	EFNA2	MAPK signaling pathway
1	Kyoto Encyclopedia of Genes and Genomes (KEGG)	TGFB1	MAPK signaling pathway
1	Kyoto Encyclopedia of Genes and Genomes (KEGG)	BRAF	MAPK signaling pathway
1	Kyoto Encyclopedia of Genes and Genomes (KEGG)	NFKB1	MAPK signaling pathway
1	Kyoto Encyclopedia of Genes and Genomes (KEGG)	EGFR	MAPK signaling pathway
1	Kyoto Encyclopedia of Genes and Genomes (KEGG)	RELA	MAPK signaling pathway
1	Kyoto Encyclopedia of Genes and Genomes (KEGG)	MRAS	MAPK signaling pathway
1	Kyoto Encyclopedia of Genes and Genomes (KEGG)	CDC42	MAPK signaling pathway
1	Kyoto Encyclopedia of Genes and Genomes (KEGG)	KDR	MAPK signaling pathway
1	Kyoto Encyclopedia of Genes and Genomes (KEGG)	TP53	MAPK signaling pathway
1	Kyoto Encyclopedia of Genes and Genomes (KEGG)	MAP2K6	MAPK signaling pathway
1	Kyoto Encyclopedia of Genes and Genomes (KEGG)	PTPN7	MAPK signaling pathway
1	Kyoto Encyclopedia of Genes and Genomes (KEGG)	SOS1	MAPK signaling pathway
1	Kyoto Encyclopedia of Genes and Genomes (KEGG)	RAC1	MAPK signaling pathway
1	Kyoto Encyclopedia of Genes and Genomes (KEGG)	NRAS	MAPK signaling pathway
1	Kyoto Encyclopedia of Genes and Genomes (KEGG)	DAXX	MAPK signaling pathway
1	Kyoto Encyclopedia of Genes and Genomes (KEGG)	MAP3K6	MAPK signaling pathway
1	Kyoto Encyclopedia of Genes and Genomes (KEGG)	MAPK1	MAPK signaling pathway
1	Kyoto Encyclopedia of Genes and Genomes (KEGG)	MAPK3	MAPK signaling pathway
1	Kyoto Encyclopedia of Genes and Genomes (KEGG)	TYK2	Measles
1	Kyoto Encyclopedia of Genes and Genomes (KEGG)	IKBKE	Measles
1	Kyoto Encyclopedia of Genes and Genomes (KEGG)	NFKB1	Measles
1	Kyoto Encyclopedia of Genes and Genomes (KEGG)	STAT3	Measles
1	Kyoto Encyclopedia of Genes and Genomes (KEGG)	TRAF3	Measles
1	Kyoto Encyclopedia of Genes and Genomes (KEGG)	IRF3	Measles
1	Kyoto Encyclopedia of Genes and Genomes (KEGG)	RELA	Measles
1	Kyoto Encyclopedia of Genes and Genomes (KEGG)	TP53	Measles
1	Kyoto Encyclopedia of Genes and Genomes (KEGG)	JAK1	Measles
1	Kyoto Encyclopedia of Genes and Genomes (KEGG)	TBK1	Measles
1	Kyoto Encyclopedia of Genes and Genomes (KEGG)	TLR2	Measles
1	Kyoto Encyclopedia of Genes and Genomes (KEGG)	PIK3CA	Measles
1	Kyoto Encyclopedia of Genes and Genomes (KEGG)	PIK3R1	Measles
1	Kyoto Encyclopedia of Genes and Genomes (KEGG)	CCNE2	Measles
1	Kyoto Encyclopedia of Genes and Genomes (KEGG)	CDK6	Measles
1	Kyoto Encyclopedia of Genes and Genomes (KEGG)	TRAF6	Measles
1	Kyoto Encyclopedia of Genes and Genomes (KEGG)	CBLB	Measles
1	Kyoto Encyclopedia of Genes and Genomes (KEGG)	PLCB1	Melanogenesis
1	Kyoto Encyclopedia of Genes and Genomes (KEGG)	GNAQ	Melanogenesis
1	Kyoto Encyclopedia of Genes and Genomes (KEGG)	WNT3A	Melanogenesis
1	Kyoto Encyclopedia of Genes and Genomes (KEGG)	CTNNB1	Melanogenesis
1	Kyoto Encyclopedia of Genes and Genomes (KEGG)	ADCY2	Melanogenesis
1	Kyoto Encyclopedia of Genes and Genomes (KEGG)	DVL2	Melanogenesis
1	Kyoto Encyclopedia of Genes and Genomes (KEGG)	CREBBP	Melanogenesis
1	Kyoto Encyclopedia of Genes and Genomes (KEGG)	CALM2	Melanogenesis
1	Kyoto Encyclopedia of Genes and Genomes (KEGG)	NRAS	Melanogenesis
1	Kyoto Encyclopedia of Genes and Genomes (KEGG)	FZD2	Melanogenesis
1	Kyoto Encyclopedia of Genes and Genomes (KEGG)	MAPK1	Melanogenesis
1	Kyoto Encyclopedia of Genes and Genomes (KEGG)	MAPK3	Melanogenesis
1	Kyoto Encyclopedia of Genes and Genomes (KEGG)	DVL1	Melanogenesis
1	Kyoto Encyclopedia of Genes and Genomes (KEGG)	GNAI2	Melanogenesis
1	Kyoto Encyclopedia of Genes and Genomes (KEGG)	BRAF	Melanoma
1	Kyoto Encyclopedia of Genes and Genomes (KEGG)	NRAS	Melanoma
1	Kyoto Encyclopedia of Genes and Genomes (KEGG)	CDK6	Melanoma
1	Kyoto Encyclopedia of Genes and Genomes (KEGG)	CDKN1A	Melanoma
1	Kyoto Encyclopedia of Genes and Genomes (KEGG)	EGFR	Melanoma
1	Kyoto Encyclopedia of Genes and Genomes (KEGG)	TP53	Melanoma
1	Kyoto Encyclopedia of Genes and Genomes (KEGG)	MAPK1	Melanoma
1	Kyoto Encyclopedia of Genes and Genomes (KEGG)	MAPK3	Melanoma
1	Kyoto Encyclopedia of Genes and Genomes (KEGG)	MET	Melanoma
1	Kyoto Encyclopedia of Genes and Genomes (KEGG)	MDM2	Melanoma
1	Kyoto Encyclopedia of Genes and Genomes (KEGG)	RB1	Melanoma
1	Kyoto Encyclopedia of Genes and Genomes (KEGG)	PIK3CA	Melanoma
1	Kyoto Encyclopedia of Genes and Genomes (KEGG)	PIK3R1	Melanoma
1	Kyoto Encyclopedia of Genes and Genomes (KEGG)	E2F2	Melanoma
1	Kyoto Encyclopedia of Genes and Genomes (KEGG)	SOS1	MicroRNAs in cancer
1	Kyoto Encyclopedia of Genes and Genomes (KEGG)	CREBBP	MicroRNAs in cancer
1	Kyoto Encyclopedia of Genes and Genomes (KEGG)	CCNE2	MicroRNAs in cancer
1	Kyoto Encyclopedia of Genes and Genomes (KEGG)	E2F2	MicroRNAs in cancer
1	Kyoto Encyclopedia of Genes and Genomes (KEGG)	CDK6	MicroRNAs in cancer
1	Kyoto Encyclopedia of Genes and Genomes (KEGG)	CDKN1A	MicroRNAs in cancer
1	Kyoto Encyclopedia of Genes and Genomes (KEGG)	MTOR	MicroRNAs in cancer
1	Kyoto Encyclopedia of Genes and Genomes (KEGG)	ABL1	MicroRNAs in cancer
1	Kyoto Encyclopedia of Genes and Genomes (KEGG)	ATM	MicroRNAs in cancer
1	Kyoto Encyclopedia of Genes and Genomes (KEGG)	UBE2I	MicroRNAs in cancer
1	Kyoto Encyclopedia of Genes and Genomes (KEGG)	CRKL	MicroRNAs in cancer
1	Kyoto Encyclopedia of Genes and Genomes (KEGG)	NFKB1	MicroRNAs in cancer
1	Kyoto Encyclopedia of Genes and Genomes (KEGG)	NRAS	MicroRNAs in cancer
1	Kyoto Encyclopedia of Genes and Genomes (KEGG)	STAT3	MicroRNAs in cancer
1	Kyoto Encyclopedia of Genes and Genomes (KEGG)	EGFR	MicroRNAs in cancer
1	Kyoto Encyclopedia of Genes and Genomes (KEGG)	ROCK1	MicroRNAs in cancer
1	Kyoto Encyclopedia of Genes and Genomes (KEGG)	TP53	MicroRNAs in cancer
1	Kyoto Encyclopedia of Genes and Genomes (KEGG)	DNMT1	MicroRNAs in cancer
1	Kyoto Encyclopedia of Genes and Genomes (KEGG)	RPTOR	MicroRNAs in cancer
1	Kyoto Encyclopedia of Genes and Genomes (KEGG)	HNRNPK	MicroRNAs in cancer
1	Kyoto Encyclopedia of Genes and Genomes (KEGG)	NOTCH1	MicroRNAs in cancer
1	Kyoto Encyclopedia of Genes and Genomes (KEGG)	MET	MicroRNAs in cancer
1	Kyoto Encyclopedia of Genes and Genomes (KEGG)	MDM2	MicroRNAs in cancer
1	Kyoto Encyclopedia of Genes and Genomes (KEGG)	APC2	MicroRNAs in cancer
1	Kyoto Encyclopedia of Genes and Genomes (KEGG)	GRB2	MicroRNAs in cancer
1	Kyoto Encyclopedia of Genes and Genomes (KEGG)	WNT3A	MicroRNAs in cancer
1	Kyoto Encyclopedia of Genes and Genomes (KEGG)	TAX1BP1	Mitophagy - animal
1	Kyoto Encyclopedia of Genes and Genomes (KEGG)	TBK1	Mitophagy - animal
1	Kyoto Encyclopedia of Genes and Genomes (KEGG)	NRAS	Mitophagy - animal
1	Kyoto Encyclopedia of Genes and Genomes (KEGG)	SRC	Mitophagy - animal
1	Kyoto Encyclopedia of Genes and Genomes (KEGG)	RRAS	Mitophagy - animal
1	Kyoto Encyclopedia of Genes and Genomes (KEGG)	RELA	Mitophagy - animal
1	Kyoto Encyclopedia of Genes and Genomes (KEGG)	MRAS	Mitophagy - animal
1	Kyoto Encyclopedia of Genes and Genomes (KEGG)	TP53	Mitophagy - animal
1	Kyoto Encyclopedia of Genes and Genomes (KEGG)	TYK2	NOD-like receptor signaling pathway
1	Kyoto Encyclopedia of Genes and Genomes (KEGG)	IKBKE	NOD-like receptor signaling pathway
1	Kyoto Encyclopedia of Genes and Genomes (KEGG)	RELA	NOD-like receptor signaling pathway
1	Kyoto Encyclopedia of Genes and Genomes (KEGG)	JAK1	NOD-like receptor signaling pathway
1	Kyoto Encyclopedia of Genes and Genomes (KEGG)	HSP90AA1	NOD-like receptor signaling pathway
1	Kyoto Encyclopedia of Genes and Genomes (KEGG)	TBK1	NOD-like receptor signaling pathway
1	Kyoto Encyclopedia of Genes and Genomes (KEGG)	PLCB1	NOD-like receptor signaling pathway
1	Kyoto Encyclopedia of Genes and Genomes (KEGG)	MAPK1	NOD-like receptor signaling pathway
1	Kyoto Encyclopedia of Genes and Genomes (KEGG)	MAPK3	NOD-like receptor signaling pathway
1	Kyoto Encyclopedia of Genes and Genomes (KEGG)	TRAF6	NOD-like receptor signaling pathway
1	Kyoto Encyclopedia of Genes and Genomes (KEGG)	NFKB1	NOD-like receptor signaling pathway
1	Kyoto Encyclopedia of Genes and Genomes (KEGG)	TRAF3	NOD-like receptor signaling pathway
1	Kyoto Encyclopedia of Genes and Genomes (KEGG)	IRF3	NOD-like receptor signaling pathway
1	Kyoto Encyclopedia of Genes and Genomes (KEGG)	BRAF	Natural killer cell mediated cytotoxicity
1	Kyoto Encyclopedia of Genes and Genomes (KEGG)	SOS1	Natural killer cell mediated cytotoxicity
1	Kyoto Encyclopedia of Genes and Genomes (KEGG)	IFNGR1	Natural killer cell mediated cytotoxicity
1	Kyoto Encyclopedia of Genes and Genomes (KEGG)	IFNG	Natural killer cell mediated cytotoxicity
1	Kyoto Encyclopedia of Genes and Genomes (KEGG)	RAC1	Natural killer cell mediated cytotoxicity
1	Kyoto Encyclopedia of Genes and Genomes (KEGG)	NRAS	Natural killer cell mediated cytotoxicity
1	Kyoto Encyclopedia of Genes and Genomes (KEGG)	MAPK1	Natural killer cell mediated cytotoxicity
1	Kyoto Encyclopedia of Genes and Genomes (KEGG)	MAPK3	Natural killer cell mediated cytotoxicity
1	Kyoto Encyclopedia of Genes and Genomes (KEGG)	PIK3CA	Natural killer cell mediated cytotoxicity
1	Kyoto Encyclopedia of Genes and Genomes (KEGG)	GRB2	Natural killer cell mediated cytotoxicity
1	Kyoto Encyclopedia of Genes and Genomes (KEGG)	PIK3R1	Natural killer cell mediated cytotoxicity
1	Kyoto Encyclopedia of Genes and Genomes (KEGG)	IFNGR2	Natural killer cell mediated cytotoxicity
1	Kyoto Encyclopedia of Genes and Genomes (KEGG)	BRAF	Neurotrophin signaling pathway
1	Kyoto Encyclopedia of Genes and Genomes (KEGG)	SOS1	Neurotrophin signaling pathway
1	Kyoto Encyclopedia of Genes and Genomes (KEGG)	GRB2	Neurotrophin signaling pathway
1	Kyoto Encyclopedia of Genes and Genomes (KEGG)	PIK3R1	Neurotrophin signaling pathway
1	Kyoto Encyclopedia of Genes and Genomes (KEGG)	TRAF6	Neurotrophin signaling pathway
1	Kyoto Encyclopedia of Genes and Genomes (KEGG)	ABL1	Neurotrophin signaling pathway
1	Kyoto Encyclopedia of Genes and Genomes (KEGG)	CRKL	Neurotrophin signaling pathway
1	Kyoto Encyclopedia of Genes and Genomes (KEGG)	NFKB1	Neurotrophin signaling pathway
1	Kyoto Encyclopedia of Genes and Genomes (KEGG)	RELA	Neurotrophin signaling pathway
1	Kyoto Encyclopedia of Genes and Genomes (KEGG)	CDC42	Neurotrophin signaling pathway
1	Kyoto Encyclopedia of Genes and Genomes (KEGG)	NFKBIE	Neurotrophin signaling pathway
1	Kyoto Encyclopedia of Genes and Genomes (KEGG)	TP53	Neurotrophin signaling pathway
1	Kyoto Encyclopedia of Genes and Genomes (KEGG)	RAC1	Neurotrophin signaling pathway
1	Kyoto Encyclopedia of Genes and Genomes (KEGG)	CALM2	Neurotrophin signaling pathway
1	Kyoto Encyclopedia of Genes and Genomes (KEGG)	NRAS	Neurotrophin signaling pathway
1	Kyoto Encyclopedia of Genes and Genomes (KEGG)	MAPK1	Neurotrophin signaling pathway
1	Kyoto Encyclopedia of Genes and Genomes (KEGG)	MAPK3	Neurotrophin signaling pathway
1	Kyoto Encyclopedia of Genes and Genomes (KEGG)	GAB1	Neurotrophin signaling pathway
1	Kyoto Encyclopedia of Genes and Genomes (KEGG)	RAP1A	Neurotrophin signaling pathway
1	Kyoto Encyclopedia of Genes and Genomes (KEGG)	PIK3CA	Neurotrophin signaling pathway
1	Kyoto Encyclopedia of Genes and Genomes (KEGG)	BRAF	Non-small cell lung cancer
1	Kyoto Encyclopedia of Genes and Genomes (KEGG)	SOS1	Non-small cell lung cancer
1	Kyoto Encyclopedia of Genes and Genomes (KEGG)	E2F2	Non-small cell lung cancer
1	Kyoto Encyclopedia of Genes and Genomes (KEGG)	CDK6	Non-small cell lung cancer
1	Kyoto Encyclopedia of Genes and Genomes (KEGG)	CDKN1A	Non-small cell lung cancer
1	Kyoto Encyclopedia of Genes and Genomes (KEGG)	STAT3	Non-small cell lung cancer
1	Kyoto Encyclopedia of Genes and Genomes (KEGG)	EGFR	Non-small cell lung cancer
1	Kyoto Encyclopedia of Genes and Genomes (KEGG)	TP53	Non-small cell lung cancer
1	Kyoto Encyclopedia of Genes and Genomes (KEGG)	RXRB	Non-small cell lung cancer
1	Kyoto Encyclopedia of Genes and Genomes (KEGG)	NRAS	Non-small cell lung cancer
1	Kyoto Encyclopedia of Genes and Genomes (KEGG)	MAPK1	Non-small cell lung cancer
1	Kyoto Encyclopedia of Genes and Genomes (KEGG)	MAPK3	Non-small cell lung cancer
1	Kyoto Encyclopedia of Genes and Genomes (KEGG)	RB1	Non-small cell lung cancer
1	Kyoto Encyclopedia of Genes and Genomes (KEGG)	PIK3CA	Non-small cell lung cancer
1	Kyoto Encyclopedia of Genes and Genomes (KEGG)	GRB2	Non-small cell lung cancer
1	Kyoto Encyclopedia of Genes and Genomes (KEGG)	PIK3R1	Non-small cell lung cancer
1	Kyoto Encyclopedia of Genes and Genomes (KEGG)	CREBBP	Notch signaling pathway
1	Kyoto Encyclopedia of Genes and Genomes (KEGG)	NOTCH1	Notch signaling pathway
1	Kyoto Encyclopedia of Genes and Genomes (KEGG)	DVL1	Notch signaling pathway
1	Kyoto Encyclopedia of Genes and Genomes (KEGG)	HDAC2	Notch signaling pathway
1	Kyoto Encyclopedia of Genes and Genomes (KEGG)	HDAC1	Notch signaling pathway
1	Kyoto Encyclopedia of Genes and Genomes (KEGG)	NUMB	Notch signaling pathway
1	Kyoto Encyclopedia of Genes and Genomes (KEGG)	DVL2	Notch signaling pathway
1	Kyoto Encyclopedia of Genes and Genomes (KEGG)	ANAPC7	Oocyte meiosis
1	Kyoto Encyclopedia of Genes and Genomes (KEGG)	CALM2	Oocyte meiosis
1	Kyoto Encyclopedia of Genes and Genomes (KEGG)	PLK1	Oocyte meiosis
1	Kyoto Encyclopedia of Genes and Genomes (KEGG)	ADCY2	Oocyte meiosis
1	Kyoto Encyclopedia of Genes and Genomes (KEGG)	PPP1CC	Oocyte meiosis
1	Kyoto Encyclopedia of Genes and Genomes (KEGG)	YWHAZ	Oocyte meiosis
1	Kyoto Encyclopedia of Genes and Genomes (KEGG)	CDC27	Oocyte meiosis
1	Kyoto Encyclopedia of Genes and Genomes (KEGG)	MAPK1	Oocyte meiosis
1	Kyoto Encyclopedia of Genes and Genomes (KEGG)	MAPK3	Oocyte meiosis
1	Kyoto Encyclopedia of Genes and Genomes (KEGG)	CCNE2	Oocyte meiosis
1	Kyoto Encyclopedia of Genes and Genomes (KEGG)	CDK1	Oocyte meiosis
1	Kyoto Encyclopedia of Genes and Genomes (KEGG)	CUL1	Oocyte meiosis
1	Kyoto Encyclopedia of Genes and Genomes (KEGG)	AR	Oocyte meiosis
1	Kyoto Encyclopedia of Genes and Genomes (KEGG)	PPP2R1A	Oocyte meiosis
1	Kyoto Encyclopedia of Genes and Genomes (KEGG)	SMC1A	Oocyte meiosis
1	Kyoto Encyclopedia of Genes and Genomes (KEGG)	TYK2	Osteoclast differentiation
1	Kyoto Encyclopedia of Genes and Genomes (KEGG)	PPARG	Osteoclast differentiation
1	Kyoto Encyclopedia of Genes and Genomes (KEGG)	TGFB1	Osteoclast differentiation
1	Kyoto Encyclopedia of Genes and Genomes (KEGG)	NFKB1	Osteoclast differentiation
1	Kyoto Encyclopedia of Genes and Genomes (KEGG)	RELA	Osteoclast differentiation
1	Kyoto Encyclopedia of Genes and Genomes (KEGG)	IFNGR1	Osteoclast differentiation
1	Kyoto Encyclopedia of Genes and Genomes (KEGG)	MAP2K6	Osteoclast differentiation
1	Kyoto Encyclopedia of Genes and Genomes (KEGG)	JAK1	Osteoclast differentiation
1	Kyoto Encyclopedia of Genes and Genomes (KEGG)	IFNG	Osteoclast differentiation
1	Kyoto Encyclopedia of Genes and Genomes (KEGG)	RAC1	Osteoclast differentiation
1	Kyoto Encyclopedia of Genes and Genomes (KEGG)	MAPK1	Osteoclast differentiation
1	Kyoto Encyclopedia of Genes and Genomes (KEGG)	MAPK3	Osteoclast differentiation
1	Kyoto Encyclopedia of Genes and Genomes (KEGG)	PIK3CA	Osteoclast differentiation
1	Kyoto Encyclopedia of Genes and Genomes (KEGG)	GRB2	Osteoclast differentiation
1	Kyoto Encyclopedia of Genes and Genomes (KEGG)	PIK3R1	Osteoclast differentiation
1	Kyoto Encyclopedia of Genes and Genomes (KEGG)	IFNGR2	Osteoclast differentiation
1	Kyoto Encyclopedia of Genes and Genomes (KEGG)	TRAF6	Osteoclast differentiation
1	Kyoto Encyclopedia of Genes and Genomes (KEGG)	PLCB1	Oxytocin signaling pathway
1	Kyoto Encyclopedia of Genes and Genomes (KEGG)	GNAQ	Oxytocin signaling pathway
1	Kyoto Encyclopedia of Genes and Genomes (KEGG)	EGFR	Oxytocin signaling pathway
1	Kyoto Encyclopedia of Genes and Genomes (KEGG)	ADCY2	Oxytocin signaling pathway
1	Kyoto Encyclopedia of Genes and Genomes (KEGG)	PPP1CC	Oxytocin signaling pathway
1	Kyoto Encyclopedia of Genes and Genomes (KEGG)	ROCK1	Oxytocin signaling pathway
1	Kyoto Encyclopedia of Genes and Genomes (KEGG)	ACTG1	Oxytocin signaling pathway
1	Kyoto Encyclopedia of Genes and Genomes (KEGG)	CALM2	Oxytocin signaling pathway
1	Kyoto Encyclopedia of Genes and Genomes (KEGG)	NRAS	Oxytocin signaling pathway
1	Kyoto Encyclopedia of Genes and Genomes (KEGG)	MAPK1	Oxytocin signaling pathway
1	Kyoto Encyclopedia of Genes and Genomes (KEGG)	MAPK3	Oxytocin signaling pathway
1	Kyoto Encyclopedia of Genes and Genomes (KEGG)	SRC	Oxytocin signaling pathway
1	Kyoto Encyclopedia of Genes and Genomes (KEGG)	GNAI2	Oxytocin signaling pathway
1	Kyoto Encyclopedia of Genes and Genomes (KEGG)	CDKN1A	Oxytocin signaling pathway
1	Kyoto Encyclopedia of Genes and Genomes (KEGG)	SOS1	PI3K-Akt signaling pathway
1	Kyoto Encyclopedia of Genes and Genomes (KEGG)	CDC37	PI3K-Akt signaling pathway
1	Kyoto Encyclopedia of Genes and Genomes (KEGG)	PIK3CA	PI3K-Akt signaling pathway
1	Kyoto Encyclopedia of Genes and Genomes (KEGG)	GRB2	PI3K-Akt signaling pathway
1	Kyoto Encyclopedia of Genes and Genomes (KEGG)	PIK3R1	PI3K-Akt signaling pathway
1	Kyoto Encyclopedia of Genes and Genomes (KEGG)	CCNE2	PI3K-Akt signaling pathway
1	Kyoto Encyclopedia of Genes and Genomes (KEGG)	CDK6	PI3K-Akt signaling pathway
1	Kyoto Encyclopedia of Genes and Genomes (KEGG)	CDKN1A	PI3K-Akt signaling pathway
1	Kyoto Encyclopedia of Genes and Genomes (KEGG)	MTOR	PI3K-Akt signaling pathway
1	Kyoto Encyclopedia of Genes and Genomes (KEGG)	EFNA4	PI3K-Akt signaling pathway
1	Kyoto Encyclopedia of Genes and Genomes (KEGG)	EFNA2	PI3K-Akt signaling pathway
1	Kyoto Encyclopedia of Genes and Genomes (KEGG)	PPP2R1A	PI3K-Akt signaling pathway
1	Kyoto Encyclopedia of Genes and Genomes (KEGG)	GNB1	PI3K-Akt signaling pathway
1	Kyoto Encyclopedia of Genes and Genomes (KEGG)	NFKB1	PI3K-Akt signaling pathway
1	Kyoto Encyclopedia of Genes and Genomes (KEGG)	JAK2	PI3K-Akt signaling pathway
1	Kyoto Encyclopedia of Genes and Genomes (KEGG)	EGFR	PI3K-Akt signaling pathway
1	Kyoto Encyclopedia of Genes and Genomes (KEGG)	RELA	PI3K-Akt signaling pathway
1	Kyoto Encyclopedia of Genes and Genomes (KEGG)	RHEB	PI3K-Akt signaling pathway
1	Kyoto Encyclopedia of Genes and Genomes (KEGG)	YWHAZ	PI3K-Akt signaling pathway
1	Kyoto Encyclopedia of Genes and Genomes (KEGG)	KDR	PI3K-Akt signaling pathway
1	Kyoto Encyclopedia of Genes and Genomes (KEGG)	TP53	PI3K-Akt signaling pathway
1	Kyoto Encyclopedia of Genes and Genomes (KEGG)	RPTOR	PI3K-Akt signaling pathway
1	Kyoto Encyclopedia of Genes and Genomes (KEGG)	JAK1	PI3K-Akt signaling pathway
1	Kyoto Encyclopedia of Genes and Genomes (KEGG)	TLR2	PI3K-Akt signaling pathway
1	Kyoto Encyclopedia of Genes and Genomes (KEGG)	HSP90AA1	PI3K-Akt signaling pathway
1	Kyoto Encyclopedia of Genes and Genomes (KEGG)	RAC1	PI3K-Akt signaling pathway
1	Kyoto Encyclopedia of Genes and Genomes (KEGG)	NRAS	PI3K-Akt signaling pathway
1	Kyoto Encyclopedia of Genes and Genomes (KEGG)	MAPK1	PI3K-Akt signaling pathway
1	Kyoto Encyclopedia of Genes and Genomes (KEGG)	MAPK3	PI3K-Akt signaling pathway
1	Kyoto Encyclopedia of Genes and Genomes (KEGG)	MET	PI3K-Akt signaling pathway
1	Kyoto Encyclopedia of Genes and Genomes (KEGG)	MDM2	PI3K-Akt signaling pathway
1	Kyoto Encyclopedia of Genes and Genomes (KEGG)	SMAD4	Pancreatic cancer
1	Kyoto Encyclopedia of Genes and Genomes (KEGG)	BRAF	Pancreatic cancer
1	Kyoto Encyclopedia of Genes and Genomes (KEGG)	SMAD2	Pancreatic cancer
1	Kyoto Encyclopedia of Genes and Genomes (KEGG)	E2F2	Pancreatic cancer
1	Kyoto Encyclopedia of Genes and Genomes (KEGG)	CDK6	Pancreatic cancer
1	Kyoto Encyclopedia of Genes and Genomes (KEGG)	CDKN1A	Pancreatic cancer
1	Kyoto Encyclopedia of Genes and Genomes (KEGG)	MTOR	Pancreatic cancer
1	Kyoto Encyclopedia of Genes and Genomes (KEGG)	TGFB1	Pancreatic cancer
1	Kyoto Encyclopedia of Genes and Genomes (KEGG)	NFKB1	Pancreatic cancer
1	Kyoto Encyclopedia of Genes and Genomes (KEGG)	STAT3	Pancreatic cancer
1	Kyoto Encyclopedia of Genes and Genomes (KEGG)	EGFR	Pancreatic cancer
1	Kyoto Encyclopedia of Genes and Genomes (KEGG)	RELA	Pancreatic cancer
1	Kyoto Encyclopedia of Genes and Genomes (KEGG)	RAD51	Pancreatic cancer
1	Kyoto Encyclopedia of Genes and Genomes (KEGG)	CDC42	Pancreatic cancer
1	Kyoto Encyclopedia of Genes and Genomes (KEGG)	TP53	Pancreatic cancer
1	Kyoto Encyclopedia of Genes and Genomes (KEGG)	JAK1	Pancreatic cancer
1	Kyoto Encyclopedia of Genes and Genomes (KEGG)	RAC1	Pancreatic cancer
1	Kyoto Encyclopedia of Genes and Genomes (KEGG)	RALA	Pancreatic cancer
1	Kyoto Encyclopedia of Genes and Genomes (KEGG)	MAPK1	Pancreatic cancer
1	Kyoto Encyclopedia of Genes and Genomes (KEGG)	MAPK3	Pancreatic cancer
1	Kyoto Encyclopedia of Genes and Genomes (KEGG)	RB1	Pancreatic cancer
1	Kyoto Encyclopedia of Genes and Genomes (KEGG)	PIK3CA	Pancreatic cancer
1	Kyoto Encyclopedia of Genes and Genomes (KEGG)	PIK3R1	Pancreatic cancer
1	Kyoto Encyclopedia of Genes and Genomes (KEGG)	SMAD4	Pathways in cancer
1	Kyoto Encyclopedia of Genes and Genomes (KEGG)	BMP4	Pathways in cancer
1	Kyoto Encyclopedia of Genes and Genomes (KEGG)	CREBBP	Pathways in cancer
1	Kyoto Encyclopedia of Genes and Genomes (KEGG)	PPARG	Pathways in cancer
1	Kyoto Encyclopedia of Genes and Genomes (KEGG)	HEY1	Pathways in cancer
1	Kyoto Encyclopedia of Genes and Genomes (KEGG)	RAC1	Pathways in cancer
1	Kyoto Encyclopedia of Genes and Genomes (KEGG)	RALA	Pathways in cancer
1	Kyoto Encyclopedia of Genes and Genomes (KEGG)	CALM2	Pathways in cancer
1	Kyoto Encyclopedia of Genes and Genomes (KEGG)	NRAS	Pathways in cancer
1	Kyoto Encyclopedia of Genes and Genomes (KEGG)	FZD2	Pathways in cancer
1	Kyoto Encyclopedia of Genes and Genomes (KEGG)	NOTCH1	Pathways in cancer
1	Kyoto Encyclopedia of Genes and Genomes (KEGG)	MAPK1	Pathways in cancer
1	Kyoto Encyclopedia of Genes and Genomes (KEGG)	BRAF	Pathways in cancer
1	Kyoto Encyclopedia of Genes and Genomes (KEGG)	MAPK3	Pathways in cancer
1	Kyoto Encyclopedia of Genes and Genomes (KEGG)	MET	Pathways in cancer
1	Kyoto Encyclopedia of Genes and Genomes (KEGG)	DVL1	Pathways in cancer
1	Kyoto Encyclopedia of Genes and Genomes (KEGG)	MDM2	Pathways in cancer
1	Kyoto Encyclopedia of Genes and Genomes (KEGG)	APC2	Pathways in cancer
1	Kyoto Encyclopedia of Genes and Genomes (KEGG)	RB1	Pathways in cancer
1	Kyoto Encyclopedia of Genes and Genomes (KEGG)	HDAC2	Pathways in cancer
1	Kyoto Encyclopedia of Genes and Genomes (KEGG)	HDAC1	Pathways in cancer
1	Kyoto Encyclopedia of Genes and Genomes (KEGG)	GNAI2	Pathways in cancer
1	Kyoto Encyclopedia of Genes and Genomes (KEGG)	KEAP1	Pathways in cancer
1	Kyoto Encyclopedia of Genes and Genomes (KEGG)	RAD51	Pathways in cancer
1	Kyoto Encyclopedia of Genes and Genomes (KEGG)	PIK3CA	Pathways in cancer
1	Kyoto Encyclopedia of Genes and Genomes (KEGG)	GRB2	Pathways in cancer
1	Kyoto Encyclopedia of Genes and Genomes (KEGG)	PIK3R1	Pathways in cancer
1	Kyoto Encyclopedia of Genes and Genomes (KEGG)	IFNGR2	Pathways in cancer
1	Kyoto Encyclopedia of Genes and Genomes (KEGG)	EGLN3	Pathways in cancer
1	Kyoto Encyclopedia of Genes and Genomes (KEGG)	SMAD2	Pathways in cancer
1	Kyoto Encyclopedia of Genes and Genomes (KEGG)	WNT3A	Pathways in cancer
1	Kyoto Encyclopedia of Genes and Genomes (KEGG)	CCNE2	Pathways in cancer
1	Kyoto Encyclopedia of Genes and Genomes (KEGG)	E2F2	Pathways in cancer
1	Kyoto Encyclopedia of Genes and Genomes (KEGG)	CDK6	Pathways in cancer
1	Kyoto Encyclopedia of Genes and Genomes (KEGG)	SOS1	Pathways in cancer
1	Kyoto Encyclopedia of Genes and Genomes (KEGG)	CUL1	Pathways in cancer
1	Kyoto Encyclopedia of Genes and Genomes (KEGG)	CDKN1A	Pathways in cancer
1	Kyoto Encyclopedia of Genes and Genomes (KEGG)	TRAF6	Pathways in cancer
1	Kyoto Encyclopedia of Genes and Genomes (KEGG)	AR	Pathways in cancer
1	Kyoto Encyclopedia of Genes and Genomes (KEGG)	MTOR	Pathways in cancer
1	Kyoto Encyclopedia of Genes and Genomes (KEGG)	ABL1	Pathways in cancer
1	Kyoto Encyclopedia of Genes and Genomes (KEGG)	CRKL	Pathways in cancer
1	Kyoto Encyclopedia of Genes and Genomes (KEGG)	CBL	Pathways in cancer
1	Kyoto Encyclopedia of Genes and Genomes (KEGG)	CTNNB1	Pathways in cancer
1	Kyoto Encyclopedia of Genes and Genomes (KEGG)	TGFB1	Pathways in cancer
1	Kyoto Encyclopedia of Genes and Genomes (KEGG)	PLCB1	Pathways in cancer
1	Kyoto Encyclopedia of Genes and Genomes (KEGG)	NFKB1	Pathways in cancer
1	Kyoto Encyclopedia of Genes and Genomes (KEGG)	STAT3	Pathways in cancer
1	Kyoto Encyclopedia of Genes and Genomes (KEGG)	JAK2	Pathways in cancer
1	Kyoto Encyclopedia of Genes and Genomes (KEGG)	EGFR	Pathways in cancer
1	Kyoto Encyclopedia of Genes and Genomes (KEGG)	TRAF3	Pathways in cancer
1	Kyoto Encyclopedia of Genes and Genomes (KEGG)	RELA	Pathways in cancer
1	Kyoto Encyclopedia of Genes and Genomes (KEGG)	AXIN2	Pathways in cancer
1	Kyoto Encyclopedia of Genes and Genomes (KEGG)	JUP	Pathways in cancer
1	Kyoto Encyclopedia of Genes and Genomes (KEGG)	ADCY2	Pathways in cancer
1	Kyoto Encyclopedia of Genes and Genomes (KEGG)	CDC42	Pathways in cancer
1	Kyoto Encyclopedia of Genes and Genomes (KEGG)	GNAQ	Pathways in cancer
1	Kyoto Encyclopedia of Genes and Genomes (KEGG)	IFNGR1	Pathways in cancer
1	Kyoto Encyclopedia of Genes and Genomes (KEGG)	GNA13	Pathways in cancer
1	Kyoto Encyclopedia of Genes and Genomes (KEGG)	ROCK1	Pathways in cancer
1	Kyoto Encyclopedia of Genes and Genomes (KEGG)	TP53	Pathways in cancer
1	Kyoto Encyclopedia of Genes and Genomes (KEGG)	ETS1	Pathways in cancer
1	Kyoto Encyclopedia of Genes and Genomes (KEGG)	DVL2	Pathways in cancer
1	Kyoto Encyclopedia of Genes and Genomes (KEGG)	JAK1	Pathways in cancer
1	Kyoto Encyclopedia of Genes and Genomes (KEGG)	EPAS1	Pathways in cancer
1	Kyoto Encyclopedia of Genes and Genomes (KEGG)	HSP90AA1	Pathways in cancer
1	Kyoto Encyclopedia of Genes and Genomes (KEGG)	STAT6	Pathways in cancer
1	Kyoto Encyclopedia of Genes and Genomes (KEGG)	GNB1	Pathways in cancer
1	Kyoto Encyclopedia of Genes and Genomes (KEGG)	IFNG	Pathways in cancer
1	Kyoto Encyclopedia of Genes and Genomes (KEGG)	TERT	Pathways in cancer
1	Kyoto Encyclopedia of Genes and Genomes (KEGG)	RXRB	Pathways in cancer
1	Kyoto Encyclopedia of Genes and Genomes (KEGG)	CALM2	Pertussis
1	Kyoto Encyclopedia of Genes and Genomes (KEGG)	MAPK1	Pertussis
1	Kyoto Encyclopedia of Genes and Genomes (KEGG)	MAPK3	Pertussis
1	Kyoto Encyclopedia of Genes and Genomes (KEGG)	GNAI2	Pertussis
1	Kyoto Encyclopedia of Genes and Genomes (KEGG)	TRAF6	Pertussis
1	Kyoto Encyclopedia of Genes and Genomes (KEGG)	NFKB1	Pertussis
1	Kyoto Encyclopedia of Genes and Genomes (KEGG)	IRF3	Pertussis
1	Kyoto Encyclopedia of Genes and Genomes (KEGG)	RELA	Pertussis
1	Kyoto Encyclopedia of Genes and Genomes (KEGG)	SOS1	Phospholipase D signaling pathway
1	Kyoto Encyclopedia of Genes and Genomes (KEGG)	AVP	Phospholipase D signaling pathway
1	Kyoto Encyclopedia of Genes and Genomes (KEGG)	PIK3CA	Phospholipase D signaling pathway
1	Kyoto Encyclopedia of Genes and Genomes (KEGG)	GRB2	Phospholipase D signaling pathway
1	Kyoto Encyclopedia of Genes and Genomes (KEGG)	PIK3R1	Phospholipase D signaling pathway
1	Kyoto Encyclopedia of Genes and Genomes (KEGG)	MTOR	Phospholipase D signaling pathway
1	Kyoto Encyclopedia of Genes and Genomes (KEGG)	RRAS	Phospholipase D signaling pathway
1	Kyoto Encyclopedia of Genes and Genomes (KEGG)	GRM1	Phospholipase D signaling pathway
1	Kyoto Encyclopedia of Genes and Genomes (KEGG)	EGFR	Phospholipase D signaling pathway
1	Kyoto Encyclopedia of Genes and Genomes (KEGG)	ADCY2	Phospholipase D signaling pathway
1	Kyoto Encyclopedia of Genes and Genomes (KEGG)	MRAS	Phospholipase D signaling pathway
1	Kyoto Encyclopedia of Genes and Genomes (KEGG)	RHEB	Phospholipase D signaling pathway
1	Kyoto Encyclopedia of Genes and Genomes (KEGG)	PLCB1	Phospholipase D signaling pathway
1	Kyoto Encyclopedia of Genes and Genomes (KEGG)	GNA13	Phospholipase D signaling pathway
1	Kyoto Encyclopedia of Genes and Genomes (KEGG)	RALA	Phospholipase D signaling pathway
1	Kyoto Encyclopedia of Genes and Genomes (KEGG)	NRAS	Phospholipase D signaling pathway
1	Kyoto Encyclopedia of Genes and Genomes (KEGG)	AVPR1B	Phospholipase D signaling pathway
1	Kyoto Encyclopedia of Genes and Genomes (KEGG)	MAPK1	Phospholipase D signaling pathway
1	Kyoto Encyclopedia of Genes and Genomes (KEGG)	MAPK3	Phospholipase D signaling pathway
1	Kyoto Encyclopedia of Genes and Genomes (KEGG)	GAB1	Phospholipase D signaling pathway
1	Kyoto Encyclopedia of Genes and Genomes (KEGG)	GRM7	Phospholipase D signaling pathway
1	Kyoto Encyclopedia of Genes and Genomes (KEGG)	GP1BA	Platelet activation
1	Kyoto Encyclopedia of Genes and Genomes (KEGG)	PLCB1	Platelet activation
1	Kyoto Encyclopedia of Genes and Genomes (KEGG)	PIK3R1	Platelet activation
1	Kyoto Encyclopedia of Genes and Genomes (KEGG)	ARHGAP35	Platelet activation
1	Kyoto Encyclopedia of Genes and Genomes (KEGG)	ADCY2	Platelet activation
1	Kyoto Encyclopedia of Genes and Genomes (KEGG)	PPP1CC	Platelet activation
1	Kyoto Encyclopedia of Genes and Genomes (KEGG)	GNA13	Platelet activation
1	Kyoto Encyclopedia of Genes and Genomes (KEGG)	ROCK1	Platelet activation
1	Kyoto Encyclopedia of Genes and Genomes (KEGG)	GNAQ	Platelet activation
1	Kyoto Encyclopedia of Genes and Genomes (KEGG)	ACTG1	Platelet activation
1	Kyoto Encyclopedia of Genes and Genomes (KEGG)	MAPK1	Platelet activation
1	Kyoto Encyclopedia of Genes and Genomes (KEGG)	MAPK3	Platelet activation
1	Kyoto Encyclopedia of Genes and Genomes (KEGG)	SRC	Platelet activation
1	Kyoto Encyclopedia of Genes and Genomes (KEGG)	GNAI2	Platelet activation
1	Kyoto Encyclopedia of Genes and Genomes (KEGG)	RAP1A	Platelet activation
1	Kyoto Encyclopedia of Genes and Genomes (KEGG)	PIK3CA	Platelet activation
1	Kyoto Encyclopedia of Genes and Genomes (KEGG)	MAPK1	Platinum drug resistance
1	Kyoto Encyclopedia of Genes and Genomes (KEGG)	MAPK3	Platinum drug resistance
1	Kyoto Encyclopedia of Genes and Genomes (KEGG)	MDM2	Platinum drug resistance
1	Kyoto Encyclopedia of Genes and Genomes (KEGG)	PIK3CA	Platinum drug resistance
1	Kyoto Encyclopedia of Genes and Genomes (KEGG)	PIK3R1	Platinum drug resistance
1	Kyoto Encyclopedia of Genes and Genomes (KEGG)	CDKN1A	Platinum drug resistance
1	Kyoto Encyclopedia of Genes and Genomes (KEGG)	ATM	Platinum drug resistance
1	Kyoto Encyclopedia of Genes and Genomes (KEGG)	TOP2A	Platinum drug resistance
1	Kyoto Encyclopedia of Genes and Genomes (KEGG)	TP53	Platinum drug resistance
1	Kyoto Encyclopedia of Genes and Genomes (KEGG)	BRAF	Progesterone-mediated oocyte maturation
1	Kyoto Encyclopedia of Genes and Genomes (KEGG)	ANAPC7	Progesterone-mediated oocyte maturation
1	Kyoto Encyclopedia of Genes and Genomes (KEGG)	CDC27	Progesterone-mediated oocyte maturation
1	Kyoto Encyclopedia of Genes and Genomes (KEGG)	CCNA2	Progesterone-mediated oocyte maturation
1	Kyoto Encyclopedia of Genes and Genomes (KEGG)	HSP90AA1	Progesterone-mediated oocyte maturation
1	Kyoto Encyclopedia of Genes and Genomes (KEGG)	MAPK1	Progesterone-mediated oocyte maturation
1	Kyoto Encyclopedia of Genes and Genomes (KEGG)	MAPK3	Progesterone-mediated oocyte maturation
1	Kyoto Encyclopedia of Genes and Genomes (KEGG)	GNAI2	Progesterone-mediated oocyte maturation
1	Kyoto Encyclopedia of Genes and Genomes (KEGG)	PIK3CA	Progesterone-mediated oocyte maturation
1	Kyoto Encyclopedia of Genes and Genomes (KEGG)	PIK3R1	Progesterone-mediated oocyte maturation
1	Kyoto Encyclopedia of Genes and Genomes (KEGG)	CDK1	Progesterone-mediated oocyte maturation
1	Kyoto Encyclopedia of Genes and Genomes (KEGG)	PLK1	Progesterone-mediated oocyte maturation
1	Kyoto Encyclopedia of Genes and Genomes (KEGG)	ADCY2	Progesterone-mediated oocyte maturation
1	Kyoto Encyclopedia of Genes and Genomes (KEGG)	SOS1	Prolactin signaling pathway
1	Kyoto Encyclopedia of Genes and Genomes (KEGG)	NRAS	Prolactin signaling pathway
1	Kyoto Encyclopedia of Genes and Genomes (KEGG)	STAT3	Prolactin signaling pathway
1	Kyoto Encyclopedia of Genes and Genomes (KEGG)	JAK2	Prolactin signaling pathway
1	Kyoto Encyclopedia of Genes and Genomes (KEGG)	RELA	Prolactin signaling pathway
1	Kyoto Encyclopedia of Genes and Genomes (KEGG)	SOCS7	Prolactin signaling pathway
1	Kyoto Encyclopedia of Genes and Genomes (KEGG)	MAPK1	Prolactin signaling pathway
1	Kyoto Encyclopedia of Genes and Genomes (KEGG)	MAPK3	Prolactin signaling pathway
1	Kyoto Encyclopedia of Genes and Genomes (KEGG)	SRC	Prolactin signaling pathway
1	Kyoto Encyclopedia of Genes and Genomes (KEGG)	PIK3CA	Prolactin signaling pathway
1	Kyoto Encyclopedia of Genes and Genomes (KEGG)	GRB2	Prolactin signaling pathway
1	Kyoto Encyclopedia of Genes and Genomes (KEGG)	PIK3R1	Prolactin signaling pathway
1	Kyoto Encyclopedia of Genes and Genomes (KEGG)	NFKB1	Prolactin signaling pathway
1	Kyoto Encyclopedia of Genes and Genomes (KEGG)	BRAF	Prostate cancer
1	Kyoto Encyclopedia of Genes and Genomes (KEGG)	SOS1	Prostate cancer
1	Kyoto Encyclopedia of Genes and Genomes (KEGG)	GRB2	Prostate cancer
1	Kyoto Encyclopedia of Genes and Genomes (KEGG)	PIK3R1	Prostate cancer
1	Kyoto Encyclopedia of Genes and Genomes (KEGG)	CCNE2	Prostate cancer
1	Kyoto Encyclopedia of Genes and Genomes (KEGG)	E2F2	Prostate cancer
1	Kyoto Encyclopedia of Genes and Genomes (KEGG)	CDKN1A	Prostate cancer
1	Kyoto Encyclopedia of Genes and Genomes (KEGG)	AR	Prostate cancer
1	Kyoto Encyclopedia of Genes and Genomes (KEGG)	MTOR	Prostate cancer
1	Kyoto Encyclopedia of Genes and Genomes (KEGG)	CTNNB1	Prostate cancer
1	Kyoto Encyclopedia of Genes and Genomes (KEGG)	NFKB1	Prostate cancer
1	Kyoto Encyclopedia of Genes and Genomes (KEGG)	EGFR	Prostate cancer
1	Kyoto Encyclopedia of Genes and Genomes (KEGG)	CREBBP	Prostate cancer
1	Kyoto Encyclopedia of Genes and Genomes (KEGG)	RELA	Prostate cancer
1	Kyoto Encyclopedia of Genes and Genomes (KEGG)	TP53	Prostate cancer
1	Kyoto Encyclopedia of Genes and Genomes (KEGG)	HSP90AA1	Prostate cancer
1	Kyoto Encyclopedia of Genes and Genomes (KEGG)	NRAS	Prostate cancer
1	Kyoto Encyclopedia of Genes and Genomes (KEGG)	MAPK1	Prostate cancer
1	Kyoto Encyclopedia of Genes and Genomes (KEGG)	MAPK3	Prostate cancer
1	Kyoto Encyclopedia of Genes and Genomes (KEGG)	INSRR	Prostate cancer
1	Kyoto Encyclopedia of Genes and Genomes (KEGG)	MDM2	Prostate cancer
1	Kyoto Encyclopedia of Genes and Genomes (KEGG)	RB1	Prostate cancer
1	Kyoto Encyclopedia of Genes and Genomes (KEGG)	PIK3CA	Prostate cancer
1	Kyoto Encyclopedia of Genes and Genomes (KEGG)	PSMD13	Proteasome
1	Kyoto Encyclopedia of Genes and Genomes (KEGG)	PSMC3	Proteasome
1	Kyoto Encyclopedia of Genes and Genomes (KEGG)	PSMB6	Proteasome
1	Kyoto Encyclopedia of Genes and Genomes (KEGG)	SHFM1	Proteasome
1	Kyoto Encyclopedia of Genes and Genomes (KEGG)	PSMC5	Proteasome
1	Kyoto Encyclopedia of Genes and Genomes (KEGG)	IFNG	Proteasome
1	Kyoto Encyclopedia of Genes and Genomes (KEGG)	BRAF	Proteoglycans in cancer
1	Kyoto Encyclopedia of Genes and Genomes (KEGG)	SOS1	Proteoglycans in cancer
1	Kyoto Encyclopedia of Genes and Genomes (KEGG)	SRC	Proteoglycans in cancer
1	Kyoto Encyclopedia of Genes and Genomes (KEGG)	MET	Proteoglycans in cancer
1	Kyoto Encyclopedia of Genes and Genomes (KEGG)	GAB1	Proteoglycans in cancer
1	Kyoto Encyclopedia of Genes and Genomes (KEGG)	PLCE1	Proteoglycans in cancer
1	Kyoto Encyclopedia of Genes and Genomes (KEGG)	MDM2	Proteoglycans in cancer
1	Kyoto Encyclopedia of Genes and Genomes (KEGG)	PIK3CA	Proteoglycans in cancer
1	Kyoto Encyclopedia of Genes and Genomes (KEGG)	GRB2	Proteoglycans in cancer
1	Kyoto Encyclopedia of Genes and Genomes (KEGG)	PIK3R1	Proteoglycans in cancer
1	Kyoto Encyclopedia of Genes and Genomes (KEGG)	WNT3A	Proteoglycans in cancer
1	Kyoto Encyclopedia of Genes and Genomes (KEGG)	CDKN1A	Proteoglycans in cancer
1	Kyoto Encyclopedia of Genes and Genomes (KEGG)	TIAM1	Proteoglycans in cancer
1	Kyoto Encyclopedia of Genes and Genomes (KEGG)	MTOR	Proteoglycans in cancer
1	Kyoto Encyclopedia of Genes and Genomes (KEGG)	RRAS	Proteoglycans in cancer
1	Kyoto Encyclopedia of Genes and Genomes (KEGG)	CBL	Proteoglycans in cancer
1	Kyoto Encyclopedia of Genes and Genomes (KEGG)	CTNNB1	Proteoglycans in cancer
1	Kyoto Encyclopedia of Genes and Genomes (KEGG)	TGFB1	Proteoglycans in cancer
1	Kyoto Encyclopedia of Genes and Genomes (KEGG)	STAT3	Proteoglycans in cancer
1	Kyoto Encyclopedia of Genes and Genomes (KEGG)	EGFR	Proteoglycans in cancer
1	Kyoto Encyclopedia of Genes and Genomes (KEGG)	MRAS	Proteoglycans in cancer
1	Kyoto Encyclopedia of Genes and Genomes (KEGG)	CDC42	Proteoglycans in cancer
1	Kyoto Encyclopedia of Genes and Genomes (KEGG)	PPP1CC	Proteoglycans in cancer
1	Kyoto Encyclopedia of Genes and Genomes (KEGG)	TLR2	Proteoglycans in cancer
1	Kyoto Encyclopedia of Genes and Genomes (KEGG)	ROCK1	Proteoglycans in cancer
1	Kyoto Encyclopedia of Genes and Genomes (KEGG)	KDR	Proteoglycans in cancer
1	Kyoto Encyclopedia of Genes and Genomes (KEGG)	TP53	Proteoglycans in cancer
1	Kyoto Encyclopedia of Genes and Genomes (KEGG)	DCN	Proteoglycans in cancer
1	Kyoto Encyclopedia of Genes and Genomes (KEGG)	ACTG1	Proteoglycans in cancer
1	Kyoto Encyclopedia of Genes and Genomes (KEGG)	RAC1	Proteoglycans in cancer
1	Kyoto Encyclopedia of Genes and Genomes (KEGG)	NRAS	Proteoglycans in cancer
1	Kyoto Encyclopedia of Genes and Genomes (KEGG)	FZD2	Proteoglycans in cancer
1	Kyoto Encyclopedia of Genes and Genomes (KEGG)	MAPK1	Proteoglycans in cancer
1	Kyoto Encyclopedia of Genes and Genomes (KEGG)	MAPK3	Proteoglycans in cancer
1	Kyoto Encyclopedia of Genes and Genomes (KEGG)	ISG15	RIG-I-like receptor signaling pathway
1	Kyoto Encyclopedia of Genes and Genomes (KEGG)	IKBKE	RIG-I-like receptor signaling pathway
1	Kyoto Encyclopedia of Genes and Genomes (KEGG)	TBK1	RIG-I-like receptor signaling pathway
1	Kyoto Encyclopedia of Genes and Genomes (KEGG)	SIKE1	RIG-I-like receptor signaling pathway
1	Kyoto Encyclopedia of Genes and Genomes (KEGG)	TRAF6	RIG-I-like receptor signaling pathway
1	Kyoto Encyclopedia of Genes and Genomes (KEGG)	NFKB1	RIG-I-like receptor signaling pathway
1	Kyoto Encyclopedia of Genes and Genomes (KEGG)	TRAF3	RIG-I-like receptor signaling pathway
1	Kyoto Encyclopedia of Genes and Genomes (KEGG)	IRF3	RIG-I-like receptor signaling pathway
1	Kyoto Encyclopedia of Genes and Genomes (KEGG)	RELA	RIG-I-like receptor signaling pathway
1	Kyoto Encyclopedia of Genes and Genomes (KEGG)	EIF3G	RNA transport
1	Kyoto Encyclopedia of Genes and Genomes (KEGG)	EIF4A3	RNA transport
1	Kyoto Encyclopedia of Genes and Genomes (KEGG)	RNPS1	RNA transport
1	Kyoto Encyclopedia of Genes and Genomes (KEGG)	NCBP2	RNA transport
1	Kyoto Encyclopedia of Genes and Genomes (KEGG)	MAGOH	RNA transport
1	Kyoto Encyclopedia of Genes and Genomes (KEGG)	NMD3	RNA transport
1	Kyoto Encyclopedia of Genes and Genomes (KEGG)	GEMIN4	RNA transport
1	Kyoto Encyclopedia of Genes and Genomes (KEGG)	EIF3A	RNA transport
1	Kyoto Encyclopedia of Genes and Genomes (KEGG)	EIF3E	RNA transport
1	Kyoto Encyclopedia of Genes and Genomes (KEGG)	UPF1	RNA transport
1	Kyoto Encyclopedia of Genes and Genomes (KEGG)	UPF3B	RNA transport
1	Kyoto Encyclopedia of Genes and Genomes (KEGG)	XPOT	RNA transport
1	Kyoto Encyclopedia of Genes and Genomes (KEGG)	SUMO3	RNA transport
1	Kyoto Encyclopedia of Genes and Genomes (KEGG)	UBE2I	RNA transport
1	Kyoto Encyclopedia of Genes and Genomes (KEGG)	BRAF	Rap1 signaling pathway
1	Kyoto Encyclopedia of Genes and Genomes (KEGG)	TIAM1	Rap1 signaling pathway
1	Kyoto Encyclopedia of Genes and Genomes (KEGG)	MAPK3	Rap1 signaling pathway
1	Kyoto Encyclopedia of Genes and Genomes (KEGG)	SRC	Rap1 signaling pathway
1	Kyoto Encyclopedia of Genes and Genomes (KEGG)	MET	Rap1 signaling pathway
1	Kyoto Encyclopedia of Genes and Genomes (KEGG)	PLCE1	Rap1 signaling pathway
1	Kyoto Encyclopedia of Genes and Genomes (KEGG)	GNAI2	Rap1 signaling pathway
1	Kyoto Encyclopedia of Genes and Genomes (KEGG)	RAP1A	Rap1 signaling pathway
1	Kyoto Encyclopedia of Genes and Genomes (KEGG)	PIK3CA	Rap1 signaling pathway
1	Kyoto Encyclopedia of Genes and Genomes (KEGG)	PIK3R1	Rap1 signaling pathway
1	Kyoto Encyclopedia of Genes and Genomes (KEGG)	RRAS	Rap1 signaling pathway
1	Kyoto Encyclopedia of Genes and Genomes (KEGG)	CTNND1	Rap1 signaling pathway
1	Kyoto Encyclopedia of Genes and Genomes (KEGG)	PLCB1	Rap1 signaling pathway
1	Kyoto Encyclopedia of Genes and Genomes (KEGG)	CRKL	Rap1 signaling pathway
1	Kyoto Encyclopedia of Genes and Genomes (KEGG)	CTNNB1	Rap1 signaling pathway
1	Kyoto Encyclopedia of Genes and Genomes (KEGG)	EFNA4	Rap1 signaling pathway
1	Kyoto Encyclopedia of Genes and Genomes (KEGG)	EFNA2	Rap1 signaling pathway
1	Kyoto Encyclopedia of Genes and Genomes (KEGG)	EGFR	Rap1 signaling pathway
1	Kyoto Encyclopedia of Genes and Genomes (KEGG)	ADCY2	Rap1 signaling pathway
1	Kyoto Encyclopedia of Genes and Genomes (KEGG)	MRAS	Rap1 signaling pathway
1	Kyoto Encyclopedia of Genes and Genomes (KEGG)	CDC42	Rap1 signaling pathway
1	Kyoto Encyclopedia of Genes and Genomes (KEGG)	KDR	Rap1 signaling pathway
1	Kyoto Encyclopedia of Genes and Genomes (KEGG)	MAP2K6	Rap1 signaling pathway
1	Kyoto Encyclopedia of Genes and Genomes (KEGG)	GNAQ	Rap1 signaling pathway
1	Kyoto Encyclopedia of Genes and Genomes (KEGG)	KRIT1	Rap1 signaling pathway
1	Kyoto Encyclopedia of Genes and Genomes (KEGG)	RAP1GAP	Rap1 signaling pathway
1	Kyoto Encyclopedia of Genes and Genomes (KEGG)	RAPGEF5	Rap1 signaling pathway
1	Kyoto Encyclopedia of Genes and Genomes (KEGG)	ACTG1	Rap1 signaling pathway
1	Kyoto Encyclopedia of Genes and Genomes (KEGG)	RAC1	Rap1 signaling pathway
1	Kyoto Encyclopedia of Genes and Genomes (KEGG)	RALA	Rap1 signaling pathway
1	Kyoto Encyclopedia of Genes and Genomes (KEGG)	CALM2	Rap1 signaling pathway
1	Kyoto Encyclopedia of Genes and Genomes (KEGG)	NRAS	Rap1 signaling pathway
1	Kyoto Encyclopedia of Genes and Genomes (KEGG)	MAPK1	Rap1 signaling pathway
1	Kyoto Encyclopedia of Genes and Genomes (KEGG)	SOS1	Ras signaling pathway
1	Kyoto Encyclopedia of Genes and Genomes (KEGG)	TIAM1	Ras signaling pathway
1	Kyoto Encyclopedia of Genes and Genomes (KEGG)	MET	Ras signaling pathway
1	Kyoto Encyclopedia of Genes and Genomes (KEGG)	GAB1	Ras signaling pathway
1	Kyoto Encyclopedia of Genes and Genomes (KEGG)	PLCE1	Ras signaling pathway
1	Kyoto Encyclopedia of Genes and Genomes (KEGG)	RAP1A	Ras signaling pathway
1	Kyoto Encyclopedia of Genes and Genomes (KEGG)	PIK3CA	Ras signaling pathway
1	Kyoto Encyclopedia of Genes and Genomes (KEGG)	GRB2	Ras signaling pathway
1	Kyoto Encyclopedia of Genes and Genomes (KEGG)	PIK3R1	Ras signaling pathway
1	Kyoto Encyclopedia of Genes and Genomes (KEGG)	ABL2	Ras signaling pathway
1	Kyoto Encyclopedia of Genes and Genomes (KEGG)	ABL1	Ras signaling pathway
1	Kyoto Encyclopedia of Genes and Genomes (KEGG)	RRAS	Ras signaling pathway
1	Kyoto Encyclopedia of Genes and Genomes (KEGG)	TBK1	Ras signaling pathway
1	Kyoto Encyclopedia of Genes and Genomes (KEGG)	RASA1	Ras signaling pathway
1	Kyoto Encyclopedia of Genes and Genomes (KEGG)	EFNA4	Ras signaling pathway
1	Kyoto Encyclopedia of Genes and Genomes (KEGG)	EFNA2	Ras signaling pathway
1	Kyoto Encyclopedia of Genes and Genomes (KEGG)	RGL2	Ras signaling pathway
1	Kyoto Encyclopedia of Genes and Genomes (KEGG)	NFKB1	Ras signaling pathway
1	Kyoto Encyclopedia of Genes and Genomes (KEGG)	EGFR	Ras signaling pathway
1	Kyoto Encyclopedia of Genes and Genomes (KEGG)	RELA	Ras signaling pathway
1	Kyoto Encyclopedia of Genes and Genomes (KEGG)	MRAS	Ras signaling pathway
1	Kyoto Encyclopedia of Genes and Genomes (KEGG)	CDC42	Ras signaling pathway
1	Kyoto Encyclopedia of Genes and Genomes (KEGG)	KDR	Ras signaling pathway
1	Kyoto Encyclopedia of Genes and Genomes (KEGG)	GNB1	Ras signaling pathway
1	Kyoto Encyclopedia of Genes and Genomes (KEGG)	ETS1	Ras signaling pathway
1	Kyoto Encyclopedia of Genes and Genomes (KEGG)	REL	Ras signaling pathway
1	Kyoto Encyclopedia of Genes and Genomes (KEGG)	RAPGEF5	Ras signaling pathway
1	Kyoto Encyclopedia of Genes and Genomes (KEGG)	RAC1	Ras signaling pathway
1	Kyoto Encyclopedia of Genes and Genomes (KEGG)	RALA	Ras signaling pathway
1	Kyoto Encyclopedia of Genes and Genomes (KEGG)	CALM2	Ras signaling pathway
1	Kyoto Encyclopedia of Genes and Genomes (KEGG)	NRAS	Ras signaling pathway
1	Kyoto Encyclopedia of Genes and Genomes (KEGG)	MAPK1	Ras signaling pathway
1	Kyoto Encyclopedia of Genes and Genomes (KEGG)	MAPK3	Ras signaling pathway
1	Kyoto Encyclopedia of Genes and Genomes (KEGG)	BRAF	Regulation of actin cytoskeleton
1	Kyoto Encyclopedia of Genes and Genomes (KEGG)	SOS1	Regulation of actin cytoskeleton
1	Kyoto Encyclopedia of Genes and Genomes (KEGG)	INSRR	Regulation of actin cytoskeleton
1	Kyoto Encyclopedia of Genes and Genomes (KEGG)	APC2	Regulation of actin cytoskeleton
1	Kyoto Encyclopedia of Genes and Genomes (KEGG)	PIK3CA	Regulation of actin cytoskeleton
1	Kyoto Encyclopedia of Genes and Genomes (KEGG)	PIK3R1	Regulation of actin cytoskeleton
1	Kyoto Encyclopedia of Genes and Genomes (KEGG)	ARPC5L	Regulation of actin cytoskeleton
1	Kyoto Encyclopedia of Genes and Genomes (KEGG)	RRAS	Regulation of actin cytoskeleton
1	Kyoto Encyclopedia of Genes and Genomes (KEGG)	ARHGAP35	Regulation of actin cytoskeleton
1	Kyoto Encyclopedia of Genes and Genomes (KEGG)	CRKL	Regulation of actin cytoskeleton
1	Kyoto Encyclopedia of Genes and Genomes (KEGG)	EGFR	Regulation of actin cytoskeleton
1	Kyoto Encyclopedia of Genes and Genomes (KEGG)	MRAS	Regulation of actin cytoskeleton
1	Kyoto Encyclopedia of Genes and Genomes (KEGG)	TIAM1	Regulation of actin cytoskeleton
1	Kyoto Encyclopedia of Genes and Genomes (KEGG)	CDC42	Regulation of actin cytoskeleton
1	Kyoto Encyclopedia of Genes and Genomes (KEGG)	PPP1CC	Regulation of actin cytoskeleton
1	Kyoto Encyclopedia of Genes and Genomes (KEGG)	GNA13	Regulation of actin cytoskeleton
1	Kyoto Encyclopedia of Genes and Genomes (KEGG)	ROCK1	Regulation of actin cytoskeleton
1	Kyoto Encyclopedia of Genes and Genomes (KEGG)	PIKFYVE	Regulation of actin cytoskeleton
1	Kyoto Encyclopedia of Genes and Genomes (KEGG)	ACTG1	Regulation of actin cytoskeleton
1	Kyoto Encyclopedia of Genes and Genomes (KEGG)	RAC1	Regulation of actin cytoskeleton
1	Kyoto Encyclopedia of Genes and Genomes (KEGG)	NRAS	Regulation of actin cytoskeleton
1	Kyoto Encyclopedia of Genes and Genomes (KEGG)	ARPC3	Regulation of actin cytoskeleton
1	Kyoto Encyclopedia of Genes and Genomes (KEGG)	MAPK1	Regulation of actin cytoskeleton
1	Kyoto Encyclopedia of Genes and Genomes (KEGG)	MAPK3	Regulation of actin cytoskeleton
1	Kyoto Encyclopedia of Genes and Genomes (KEGG)	SRC	Regulation of actin cytoskeleton
1	Kyoto Encyclopedia of Genes and Genomes (KEGG)	GNAI2	Regulation of lipolysis in adipocytes
1	Kyoto Encyclopedia of Genes and Genomes (KEGG)	PIK3CA	Regulation of lipolysis in adipocytes
1	Kyoto Encyclopedia of Genes and Genomes (KEGG)	PIK3R1	Regulation of lipolysis in adipocytes
1	Kyoto Encyclopedia of Genes and Genomes (KEGG)	TSHR	Regulation of lipolysis in adipocytes
1	Kyoto Encyclopedia of Genes and Genomes (KEGG)	ADCY2	Regulation of lipolysis in adipocytes
1	Kyoto Encyclopedia of Genes and Genomes (KEGG)	TSHB	Regulation of lipolysis in adipocytes
1	Kyoto Encyclopedia of Genes and Genomes (KEGG)	BRAF	Renal cell carcinoma
1	Kyoto Encyclopedia of Genes and Genomes (KEGG)	SOS1	Renal cell carcinoma
1	Kyoto Encyclopedia of Genes and Genomes (KEGG)	PIK3CA	Renal cell carcinoma
1	Kyoto Encyclopedia of Genes and Genomes (KEGG)	GRB2	Renal cell carcinoma
1	Kyoto Encyclopedia of Genes and Genomes (KEGG)	PIK3R1	Renal cell carcinoma
1	Kyoto Encyclopedia of Genes and Genomes (KEGG)	EGLN3	Renal cell carcinoma
1	Kyoto Encyclopedia of Genes and Genomes (KEGG)	CDKN1A	Renal cell carcinoma
1	Kyoto Encyclopedia of Genes and Genomes (KEGG)	CRKL	Renal cell carcinoma
1	Kyoto Encyclopedia of Genes and Genomes (KEGG)	TGFB1	Renal cell carcinoma
1	Kyoto Encyclopedia of Genes and Genomes (KEGG)	CDC42	Renal cell carcinoma
1	Kyoto Encyclopedia of Genes and Genomes (KEGG)	ETS1	Renal cell carcinoma
1	Kyoto Encyclopedia of Genes and Genomes (KEGG)	EPAS1	Renal cell carcinoma
1	Kyoto Encyclopedia of Genes and Genomes (KEGG)	CREBBP	Renal cell carcinoma
1	Kyoto Encyclopedia of Genes and Genomes (KEGG)	RAC1	Renal cell carcinoma
1	Kyoto Encyclopedia of Genes and Genomes (KEGG)	NRAS	Renal cell carcinoma
1	Kyoto Encyclopedia of Genes and Genomes (KEGG)	MAPK1	Renal cell carcinoma
1	Kyoto Encyclopedia of Genes and Genomes (KEGG)	MAPK3	Renal cell carcinoma
1	Kyoto Encyclopedia of Genes and Genomes (KEGG)	MET	Renal cell carcinoma
1	Kyoto Encyclopedia of Genes and Genomes (KEGG)	GAB1	Renal cell carcinoma
1	Kyoto Encyclopedia of Genes and Genomes (KEGG)	RAP1A	Renal cell carcinoma
1	Kyoto Encyclopedia of Genes and Genomes (KEGG)	RPL7A	Ribosome
1	Kyoto Encyclopedia of Genes and Genomes (KEGG)	RPS18	Ribosome
1	Kyoto Encyclopedia of Genes and Genomes (KEGG)	RPS5	Ribosome
1	Kyoto Encyclopedia of Genes and Genomes (KEGG)	MRPS10	Ribosome
1	Kyoto Encyclopedia of Genes and Genomes (KEGG)	MRPS5	Ribosome
1	Kyoto Encyclopedia of Genes and Genomes (KEGG)	RPL26L1	Ribosome
1	Kyoto Encyclopedia of Genes and Genomes (KEGG)	RPS20	Ribosome
1	Kyoto Encyclopedia of Genes and Genomes (KEGG)	RPS3	Ribosome
1	Kyoto Encyclopedia of Genes and Genomes (KEGG)	MRPL19	Ribosome
1	Kyoto Encyclopedia of Genes and Genomes (KEGG)	RPL32	Ribosome
1	Kyoto Encyclopedia of Genes and Genomes (KEGG)	MRPL1	Ribosome
1	Kyoto Encyclopedia of Genes and Genomes (KEGG)	MRPL34	Ribosome
1	Kyoto Encyclopedia of Genes and Genomes (KEGG)	RPS27A	Ribosome
1	Kyoto Encyclopedia of Genes and Genomes (KEGG)	MRPL27	Ribosome
1	Kyoto Encyclopedia of Genes and Genomes (KEGG)	MRPL22	Ribosome
1	Kyoto Encyclopedia of Genes and Genomes (KEGG)	MRPL16	Ribosome
1	Kyoto Encyclopedia of Genes and Genomes (KEGG)	ACTG1	Salmonella infection
1	Kyoto Encyclopedia of Genes and Genomes (KEGG)	RAC1	Salmonella infection
1	Kyoto Encyclopedia of Genes and Genomes (KEGG)	IFNGR1	Salmonella infection
1	Kyoto Encyclopedia of Genes and Genomes (KEGG)	ROCK1	Salmonella infection
1	Kyoto Encyclopedia of Genes and Genomes (KEGG)	IFNG	Salmonella infection
1	Kyoto Encyclopedia of Genes and Genomes (KEGG)	ARPC3	Salmonella infection
1	Kyoto Encyclopedia of Genes and Genomes (KEGG)	MAPK1	Salmonella infection
1	Kyoto Encyclopedia of Genes and Genomes (KEGG)	MAPK3	Salmonella infection
1	Kyoto Encyclopedia of Genes and Genomes (KEGG)	IFNGR2	Salmonella infection
1	Kyoto Encyclopedia of Genes and Genomes (KEGG)	ARPC5L	Salmonella infection
1	Kyoto Encyclopedia of Genes and Genomes (KEGG)	NFKB1	Salmonella infection
1	Kyoto Encyclopedia of Genes and Genomes (KEGG)	RELA	Salmonella infection
1	Kyoto Encyclopedia of Genes and Genomes (KEGG)	CDC42	Salmonella infection
1	Kyoto Encyclopedia of Genes and Genomes (KEGG)	SMAD4	Signaling pathways regulating pluripotency of stem cells
1	Kyoto Encyclopedia of Genes and Genomes (KEGG)	BMP4	Signaling pathways regulating pluripotency of stem cells
1	Kyoto Encyclopedia of Genes and Genomes (KEGG)	GRB2	Signaling pathways regulating pluripotency of stem cells
1	Kyoto Encyclopedia of Genes and Genomes (KEGG)	PIK3R1	Signaling pathways regulating pluripotency of stem cells
1	Kyoto Encyclopedia of Genes and Genomes (KEGG)	SMAD2	Signaling pathways regulating pluripotency of stem cells
1	Kyoto Encyclopedia of Genes and Genomes (KEGG)	WNT3A	Signaling pathways regulating pluripotency of stem cells
1	Kyoto Encyclopedia of Genes and Genomes (KEGG)	CTNNB1	Signaling pathways regulating pluripotency of stem cells
1	Kyoto Encyclopedia of Genes and Genomes (KEGG)	NODAL	Signaling pathways regulating pluripotency of stem cells
1	Kyoto Encyclopedia of Genes and Genomes (KEGG)	STAT3	Signaling pathways regulating pluripotency of stem cells
1	Kyoto Encyclopedia of Genes and Genomes (KEGG)	JAK2	Signaling pathways regulating pluripotency of stem cells
1	Kyoto Encyclopedia of Genes and Genomes (KEGG)	AXIN2	Signaling pathways regulating pluripotency of stem cells
1	Kyoto Encyclopedia of Genes and Genomes (KEGG)	ISL1	Signaling pathways regulating pluripotency of stem cells
1	Kyoto Encyclopedia of Genes and Genomes (KEGG)	NRAS	Signaling pathways regulating pluripotency of stem cells
1	Kyoto Encyclopedia of Genes and Genomes (KEGG)	HAND1	Signaling pathways regulating pluripotency of stem cells
1	Kyoto Encyclopedia of Genes and Genomes (KEGG)	DVL2	Signaling pathways regulating pluripotency of stem cells
1	Kyoto Encyclopedia of Genes and Genomes (KEGG)	JAK1	Signaling pathways regulating pluripotency of stem cells
1	Kyoto Encyclopedia of Genes and Genomes (KEGG)	PAX6	Signaling pathways regulating pluripotency of stem cells
1	Kyoto Encyclopedia of Genes and Genomes (KEGG)	FZD2	Signaling pathways regulating pluripotency of stem cells
1	Kyoto Encyclopedia of Genes and Genomes (KEGG)	MAPK1	Signaling pathways regulating pluripotency of stem cells
1	Kyoto Encyclopedia of Genes and Genomes (KEGG)	MAPK3	Signaling pathways regulating pluripotency of stem cells
1	Kyoto Encyclopedia of Genes and Genomes (KEGG)	DVL1	Signaling pathways regulating pluripotency of stem cells
1	Kyoto Encyclopedia of Genes and Genomes (KEGG)	APC2	Signaling pathways regulating pluripotency of stem cells
1	Kyoto Encyclopedia of Genes and Genomes (KEGG)	PIK3CA	Signaling pathways regulating pluripotency of stem cells
1	Kyoto Encyclopedia of Genes and Genomes (KEGG)	RXRB	Small cell lung cancer
1	Kyoto Encyclopedia of Genes and Genomes (KEGG)	RB1	Small cell lung cancer
1	Kyoto Encyclopedia of Genes and Genomes (KEGG)	TRAF3	Small cell lung cancer
1	Kyoto Encyclopedia of Genes and Genomes (KEGG)	RELA	Small cell lung cancer
1	Kyoto Encyclopedia of Genes and Genomes (KEGG)	TP53	Small cell lung cancer
1	Kyoto Encyclopedia of Genes and Genomes (KEGG)	PIK3CA	Small cell lung cancer
1	Kyoto Encyclopedia of Genes and Genomes (KEGG)	PIK3R1	Small cell lung cancer
1	Kyoto Encyclopedia of Genes and Genomes (KEGG)	CCNE2	Small cell lung cancer
1	Kyoto Encyclopedia of Genes and Genomes (KEGG)	E2F2	Small cell lung cancer
1	Kyoto Encyclopedia of Genes and Genomes (KEGG)	CDK6	Small cell lung cancer
1	Kyoto Encyclopedia of Genes and Genomes (KEGG)	CDKN1A	Small cell lung cancer
1	Kyoto Encyclopedia of Genes and Genomes (KEGG)	TRAF6	Small cell lung cancer
1	Kyoto Encyclopedia of Genes and Genomes (KEGG)	NFKB1	Small cell lung cancer
1	Kyoto Encyclopedia of Genes and Genomes (KEGG)	PLCB1	Sphingolipid signaling pathway
1	Kyoto Encyclopedia of Genes and Genomes (KEGG)	GNAQ	Sphingolipid signaling pathway
1	Kyoto Encyclopedia of Genes and Genomes (KEGG)	PIK3R1	Sphingolipid signaling pathway
1	Kyoto Encyclopedia of Genes and Genomes (KEGG)	PPP2R1A	Sphingolipid signaling pathway
1	Kyoto Encyclopedia of Genes and Genomes (KEGG)	NFKB1	Sphingolipid signaling pathway
1	Kyoto Encyclopedia of Genes and Genomes (KEGG)	RELA	Sphingolipid signaling pathway
1	Kyoto Encyclopedia of Genes and Genomes (KEGG)	GNA13	Sphingolipid signaling pathway
1	Kyoto Encyclopedia of Genes and Genomes (KEGG)	ROCK1	Sphingolipid signaling pathway
1	Kyoto Encyclopedia of Genes and Genomes (KEGG)	TP53	Sphingolipid signaling pathway
1	Kyoto Encyclopedia of Genes and Genomes (KEGG)	RAC1	Sphingolipid signaling pathway
1	Kyoto Encyclopedia of Genes and Genomes (KEGG)	NRAS	Sphingolipid signaling pathway
1	Kyoto Encyclopedia of Genes and Genomes (KEGG)	MAPK1	Sphingolipid signaling pathway
1	Kyoto Encyclopedia of Genes and Genomes (KEGG)	MAPK3	Sphingolipid signaling pathway
1	Kyoto Encyclopedia of Genes and Genomes (KEGG)	S1PR5	Sphingolipid signaling pathway
1	Kyoto Encyclopedia of Genes and Genomes (KEGG)	S1PR2	Sphingolipid signaling pathway
1	Kyoto Encyclopedia of Genes and Genomes (KEGG)	GNAI2	Sphingolipid signaling pathway
1	Kyoto Encyclopedia of Genes and Genomes (KEGG)	PIK3CA	Sphingolipid signaling pathway
1	Kyoto Encyclopedia of Genes and Genomes (KEGG)	CDC5L	Spliceosome
1	Kyoto Encyclopedia of Genes and Genomes (KEGG)	PRPF19	Spliceosome
1	Kyoto Encyclopedia of Genes and Genomes (KEGG)	SRSF1	Spliceosome
1	Kyoto Encyclopedia of Genes and Genomes (KEGG)	NCBP2	Spliceosome
1	Kyoto Encyclopedia of Genes and Genomes (KEGG)	MAGOH	Spliceosome
1	Kyoto Encyclopedia of Genes and Genomes (KEGG)	SRSF6	Spliceosome
1	Kyoto Encyclopedia of Genes and Genomes (KEGG)	SNRPF	Spliceosome
1	Kyoto Encyclopedia of Genes and Genomes (KEGG)	SF3B3	Spliceosome
1	Kyoto Encyclopedia of Genes and Genomes (KEGG)	EIF4A3	Spliceosome
1	Kyoto Encyclopedia of Genes and Genomes (KEGG)	HNRNPK	Spliceosome
1	Kyoto Encyclopedia of Genes and Genomes (KEGG)	LSM7	Spliceosome
1	Kyoto Encyclopedia of Genes and Genomes (KEGG)	EFTUD2	Spliceosome
1	Kyoto Encyclopedia of Genes and Genomes (KEGG)	SNRPD2	Spliceosome
1	Kyoto Encyclopedia of Genes and Genomes (KEGG)	SOS1	T cell receptor signaling pathway
1	Kyoto Encyclopedia of Genes and Genomes (KEGG)	NRAS	T cell receptor signaling pathway
1	Kyoto Encyclopedia of Genes and Genomes (KEGG)	CDC42	T cell receptor signaling pathway
1	Kyoto Encyclopedia of Genes and Genomes (KEGG)	NFKBIE	T cell receptor signaling pathway
1	Kyoto Encyclopedia of Genes and Genomes (KEGG)	IFNG	T cell receptor signaling pathway
1	Kyoto Encyclopedia of Genes and Genomes (KEGG)	MAPK1	T cell receptor signaling pathway
1	Kyoto Encyclopedia of Genes and Genomes (KEGG)	MAPK3	T cell receptor signaling pathway
1	Kyoto Encyclopedia of Genes and Genomes (KEGG)	PIK3CA	T cell receptor signaling pathway
1	Kyoto Encyclopedia of Genes and Genomes (KEGG)	GRB2	T cell receptor signaling pathway
1	Kyoto Encyclopedia of Genes and Genomes (KEGG)	PIK3R1	T cell receptor signaling pathway
1	Kyoto Encyclopedia of Genes and Genomes (KEGG)	CBLB	T cell receptor signaling pathway
1	Kyoto Encyclopedia of Genes and Genomes (KEGG)	NFKB1	T cell receptor signaling pathway
1	Kyoto Encyclopedia of Genes and Genomes (KEGG)	RELA	T cell receptor signaling pathway
1	Kyoto Encyclopedia of Genes and Genomes (KEGG)	SMAD4	TGF-beta signaling pathway
1	Kyoto Encyclopedia of Genes and Genomes (KEGG)	BMP4	TGF-beta signaling pathway
1	Kyoto Encyclopedia of Genes and Genomes (KEGG)	NODAL	TGF-beta signaling pathway
1	Kyoto Encyclopedia of Genes and Genomes (KEGG)	TGFB1	TGF-beta signaling pathway
1	Kyoto Encyclopedia of Genes and Genomes (KEGG)	PPP2R1A	TGF-beta signaling pathway
1	Kyoto Encyclopedia of Genes and Genomes (KEGG)	ROCK1	TGF-beta signaling pathway
1	Kyoto Encyclopedia of Genes and Genomes (KEGG)	DCN	TGF-beta signaling pathway
1	Kyoto Encyclopedia of Genes and Genomes (KEGG)	IFNG	TGF-beta signaling pathway
1	Kyoto Encyclopedia of Genes and Genomes (KEGG)	CREBBP	TGF-beta signaling pathway
1	Kyoto Encyclopedia of Genes and Genomes (KEGG)	MAPK1	TGF-beta signaling pathway
1	Kyoto Encyclopedia of Genes and Genomes (KEGG)	MAPK3	TGF-beta signaling pathway
1	Kyoto Encyclopedia of Genes and Genomes (KEGG)	SMAD2	TGF-beta signaling pathway
1	Kyoto Encyclopedia of Genes and Genomes (KEGG)	SMAD7	TGF-beta signaling pathway
1	Kyoto Encyclopedia of Genes and Genomes (KEGG)	SMURF1	TGF-beta signaling pathway
1	Kyoto Encyclopedia of Genes and Genomes (KEGG)	CUL1	TGF-beta signaling pathway
1	Kyoto Encyclopedia of Genes and Genomes (KEGG)	FMOD	TGF-beta signaling pathway
1	Kyoto Encyclopedia of Genes and Genomes (KEGG)	TYK2	Th1 and Th2 cell differentiation
1	Kyoto Encyclopedia of Genes and Genomes (KEGG)	NOTCH1	Th1 and Th2 cell differentiation
1	Kyoto Encyclopedia of Genes and Genomes (KEGG)	JAK1	Th1 and Th2 cell differentiation
1	Kyoto Encyclopedia of Genes and Genomes (KEGG)	STAT6	Th1 and Th2 cell differentiation
1	Kyoto Encyclopedia of Genes and Genomes (KEGG)	IFNG	Th1 and Th2 cell differentiation
1	Kyoto Encyclopedia of Genes and Genomes (KEGG)	MAPK1	Th1 and Th2 cell differentiation
1	Kyoto Encyclopedia of Genes and Genomes (KEGG)	MAPK3	Th1 and Th2 cell differentiation
1	Kyoto Encyclopedia of Genes and Genomes (KEGG)	IFNGR2	Th1 and Th2 cell differentiation
1	Kyoto Encyclopedia of Genes and Genomes (KEGG)	NFKB1	Th1 and Th2 cell differentiation
1	Kyoto Encyclopedia of Genes and Genomes (KEGG)	JAK2	Th1 and Th2 cell differentiation
1	Kyoto Encyclopedia of Genes and Genomes (KEGG)	RELA	Th1 and Th2 cell differentiation
1	Kyoto Encyclopedia of Genes and Genomes (KEGG)	IFNGR1	Th1 and Th2 cell differentiation
1	Kyoto Encyclopedia of Genes and Genomes (KEGG)	NFKBIE	Th1 and Th2 cell differentiation
1	Kyoto Encyclopedia of Genes and Genomes (KEGG)	SMAD4	Th17 cell differentiation
1	Kyoto Encyclopedia of Genes and Genomes (KEGG)	TYK2	Th17 cell differentiation
1	Kyoto Encyclopedia of Genes and Genomes (KEGG)	STAT3	Th17 cell differentiation
1	Kyoto Encyclopedia of Genes and Genomes (KEGG)	JAK2	Th17 cell differentiation
1	Kyoto Encyclopedia of Genes and Genomes (KEGG)	RELA	Th17 cell differentiation
1	Kyoto Encyclopedia of Genes and Genomes (KEGG)	IFNGR1	Th17 cell differentiation
1	Kyoto Encyclopedia of Genes and Genomes (KEGG)	NFKBIE	Th17 cell differentiation
1	Kyoto Encyclopedia of Genes and Genomes (KEGG)	JAK1	Th17 cell differentiation
1	Kyoto Encyclopedia of Genes and Genomes (KEGG)	HSP90AA1	Th17 cell differentiation
1	Kyoto Encyclopedia of Genes and Genomes (KEGG)	STAT6	Th17 cell differentiation
1	Kyoto Encyclopedia of Genes and Genomes (KEGG)	IFNG	Th17 cell differentiation
1	Kyoto Encyclopedia of Genes and Genomes (KEGG)	RXRB	Th17 cell differentiation
1	Kyoto Encyclopedia of Genes and Genomes (KEGG)	MAPK1	Th17 cell differentiation
1	Kyoto Encyclopedia of Genes and Genomes (KEGG)	MAPK3	Th17 cell differentiation
1	Kyoto Encyclopedia of Genes and Genomes (KEGG)	IFNGR2	Th17 cell differentiation
1	Kyoto Encyclopedia of Genes and Genomes (KEGG)	SMAD2	Th17 cell differentiation
1	Kyoto Encyclopedia of Genes and Genomes (KEGG)	MTOR	Th17 cell differentiation
1	Kyoto Encyclopedia of Genes and Genomes (KEGG)	TGFB1	Th17 cell differentiation
1	Kyoto Encyclopedia of Genes and Genomes (KEGG)	NFKB1	Th17 cell differentiation
1	Kyoto Encyclopedia of Genes and Genomes (KEGG)	BRAF	Thyroid cancer
1	Kyoto Encyclopedia of Genes and Genomes (KEGG)	RXRB	Thyroid cancer
1	Kyoto Encyclopedia of Genes and Genomes (KEGG)	PPARG	Thyroid cancer
1	Kyoto Encyclopedia of Genes and Genomes (KEGG)	NRAS	Thyroid cancer
1	Kyoto Encyclopedia of Genes and Genomes (KEGG)	MAPK1	Thyroid cancer
1	Kyoto Encyclopedia of Genes and Genomes (KEGG)	MAPK3	Thyroid cancer
1	Kyoto Encyclopedia of Genes and Genomes (KEGG)	CDKN1A	Thyroid cancer
1	Kyoto Encyclopedia of Genes and Genomes (KEGG)	CTNNB1	Thyroid cancer
1	Kyoto Encyclopedia of Genes and Genomes (KEGG)	TP53	Thyroid cancer
1	Kyoto Encyclopedia of Genes and Genomes (KEGG)	BMP4	Thyroid hormone signaling pathway
1	Kyoto Encyclopedia of Genes and Genomes (KEGG)	MED17	Thyroid hormone signaling pathway
1	Kyoto Encyclopedia of Genes and Genomes (KEGG)	MAPK3	Thyroid hormone signaling pathway
1	Kyoto Encyclopedia of Genes and Genomes (KEGG)	SRC	Thyroid hormone signaling pathway
1	Kyoto Encyclopedia of Genes and Genomes (KEGG)	PLCE1	Thyroid hormone signaling pathway
1	Kyoto Encyclopedia of Genes and Genomes (KEGG)	GATA4	Thyroid hormone signaling pathway
1	Kyoto Encyclopedia of Genes and Genomes (KEGG)	MDM2	Thyroid hormone signaling pathway
1	Kyoto Encyclopedia of Genes and Genomes (KEGG)	HDAC2	Thyroid hormone signaling pathway
1	Kyoto Encyclopedia of Genes and Genomes (KEGG)	HDAC1	Thyroid hormone signaling pathway
1	Kyoto Encyclopedia of Genes and Genomes (KEGG)	PIK3CA	Thyroid hormone signaling pathway
1	Kyoto Encyclopedia of Genes and Genomes (KEGG)	PIK3R1	Thyroid hormone signaling pathway
1	Kyoto Encyclopedia of Genes and Genomes (KEGG)	MTOR	Thyroid hormone signaling pathway
1	Kyoto Encyclopedia of Genes and Genomes (KEGG)	PLCB1	Thyroid hormone signaling pathway
1	Kyoto Encyclopedia of Genes and Genomes (KEGG)	CTNNB1	Thyroid hormone signaling pathway
1	Kyoto Encyclopedia of Genes and Genomes (KEGG)	RHEB	Thyroid hormone signaling pathway
1	Kyoto Encyclopedia of Genes and Genomes (KEGG)	TP53	Thyroid hormone signaling pathway
1	Kyoto Encyclopedia of Genes and Genomes (KEGG)	RXRB	Thyroid hormone signaling pathway
1	Kyoto Encyclopedia of Genes and Genomes (KEGG)	CREBBP	Thyroid hormone signaling pathway
1	Kyoto Encyclopedia of Genes and Genomes (KEGG)	MED1	Thyroid hormone signaling pathway
1	Kyoto Encyclopedia of Genes and Genomes (KEGG)	ACTG1	Thyroid hormone signaling pathway
1	Kyoto Encyclopedia of Genes and Genomes (KEGG)	NRAS	Thyroid hormone signaling pathway
1	Kyoto Encyclopedia of Genes and Genomes (KEGG)	NOTCH1	Thyroid hormone signaling pathway
1	Kyoto Encyclopedia of Genes and Genomes (KEGG)	MAPK1	Thyroid hormone signaling pathway
1	Kyoto Encyclopedia of Genes and Genomes (KEGG)	IKBKE	Toll-like receptor signaling pathway
1	Kyoto Encyclopedia of Genes and Genomes (KEGG)	TBK1	Toll-like receptor signaling pathway
1	Kyoto Encyclopedia of Genes and Genomes (KEGG)	TRAF3	Toll-like receptor signaling pathway
1	Kyoto Encyclopedia of Genes and Genomes (KEGG)	IRF3	Toll-like receptor signaling pathway
1	Kyoto Encyclopedia of Genes and Genomes (KEGG)	RELA	Toll-like receptor signaling pathway
1	Kyoto Encyclopedia of Genes and Genomes (KEGG)	MAP2K6	Toll-like receptor signaling pathway
1	Kyoto Encyclopedia of Genes and Genomes (KEGG)	TLR2	Toll-like receptor signaling pathway
1	Kyoto Encyclopedia of Genes and Genomes (KEGG)	RAC1	Toll-like receptor signaling pathway
1	Kyoto Encyclopedia of Genes and Genomes (KEGG)	MAPK1	Toll-like receptor signaling pathway
1	Kyoto Encyclopedia of Genes and Genomes (KEGG)	MAPK3	Toll-like receptor signaling pathway
1	Kyoto Encyclopedia of Genes and Genomes (KEGG)	PIK3CA	Toll-like receptor signaling pathway
1	Kyoto Encyclopedia of Genes and Genomes (KEGG)	PIK3R1	Toll-like receptor signaling pathway
1	Kyoto Encyclopedia of Genes and Genomes (KEGG)	TRAF6	Toll-like receptor signaling pathway
1	Kyoto Encyclopedia of Genes and Genomes (KEGG)	NFKB1	Toll-like receptor signaling pathway
1	Kyoto Encyclopedia of Genes and Genomes (KEGG)	TYK2	Toxoplasmosis
1	Kyoto Encyclopedia of Genes and Genomes (KEGG)	TLR2	Toxoplasmosis
1	Kyoto Encyclopedia of Genes and Genomes (KEGG)	JAK2	Toxoplasmosis
1	Kyoto Encyclopedia of Genes and Genomes (KEGG)	RELA	Toxoplasmosis
1	Kyoto Encyclopedia of Genes and Genomes (KEGG)	IFNGR1	Toxoplasmosis
1	Kyoto Encyclopedia of Genes and Genomes (KEGG)	MAP2K6	Toxoplasmosis
1	Kyoto Encyclopedia of Genes and Genomes (KEGG)	JAK1	Toxoplasmosis
1	Kyoto Encyclopedia of Genes and Genomes (KEGG)	IFNG	Toxoplasmosis
1	Kyoto Encyclopedia of Genes and Genomes (KEGG)	MAPK1	Toxoplasmosis
1	Kyoto Encyclopedia of Genes and Genomes (KEGG)	MAPK3	Toxoplasmosis
1	Kyoto Encyclopedia of Genes and Genomes (KEGG)	GNAI2	Toxoplasmosis
1	Kyoto Encyclopedia of Genes and Genomes (KEGG)	IFNGR2	Toxoplasmosis
1	Kyoto Encyclopedia of Genes and Genomes (KEGG)	TRAF6	Toxoplasmosis
1	Kyoto Encyclopedia of Genes and Genomes (KEGG)	TGFB1	Toxoplasmosis
1	Kyoto Encyclopedia of Genes and Genomes (KEGG)	NFKB1	Toxoplasmosis
1	Kyoto Encyclopedia of Genes and Genomes (KEGG)	STAT3	Toxoplasmosis
1	Kyoto Encyclopedia of Genes and Genomes (KEGG)	RXRB	Transcriptional misregulation in cancer
1	Kyoto Encyclopedia of Genes and Genomes (KEGG)	PPARG	Transcriptional misregulation in cancer
1	Kyoto Encyclopedia of Genes and Genomes (KEGG)	RELA	Transcriptional misregulation in cancer
1	Kyoto Encyclopedia of Genes and Genomes (KEGG)	JUP	Transcriptional misregulation in cancer
1	Kyoto Encyclopedia of Genes and Genomes (KEGG)	TP53	Transcriptional misregulation in cancer
1	Kyoto Encyclopedia of Genes and Genomes (KEGG)	REL	Transcriptional misregulation in cancer
1	Kyoto Encyclopedia of Genes and Genomes (KEGG)	MET	Transcriptional misregulation in cancer
1	Kyoto Encyclopedia of Genes and Genomes (KEGG)	CDKN2C	Transcriptional misregulation in cancer
1	Kyoto Encyclopedia of Genes and Genomes (KEGG)	MDM2	Transcriptional misregulation in cancer
1	Kyoto Encyclopedia of Genes and Genomes (KEGG)	HDAC2	Transcriptional misregulation in cancer
1	Kyoto Encyclopedia of Genes and Genomes (KEGG)	HDAC1	Transcriptional misregulation in cancer
1	Kyoto Encyclopedia of Genes and Genomes (KEGG)	CDKN1A	Transcriptional misregulation in cancer
1	Kyoto Encyclopedia of Genes and Genomes (KEGG)	ATM	Transcriptional misregulation in cancer
1	Kyoto Encyclopedia of Genes and Genomes (KEGG)	NFKB1	Transcriptional misregulation in cancer
1	Kyoto Encyclopedia of Genes and Genomes (KEGG)	TLR2	Tuberculosis
1	Kyoto Encyclopedia of Genes and Genomes (KEGG)	CREBBP	Tuberculosis
1	Kyoto Encyclopedia of Genes and Genomes (KEGG)	JAK2	Tuberculosis
1	Kyoto Encyclopedia of Genes and Genomes (KEGG)	RELA	Tuberculosis
1	Kyoto Encyclopedia of Genes and Genomes (KEGG)	IFNGR1	Tuberculosis
[truncated: 2,783 more rows]
